# Supplementary material for: {Tris[2-(5-bromo-2-oxidobenzyl­idene­amino)eth­yl]amine}manganese(III)
Source: Acta Crystallogr Sect E Struct Rep Online. 2008 Dec 13;65(Pt 1):m63. doi: 10.1107/S160053680804172X (PMC2967904; doi:10.1107/S160053680804172X)
Supplement: Supplementary file 1 [file e-65-00m63-sup1.cif]

##############################################################################
###                                                                        ###
###        Electronic paper (Acta Crystallographica Section E)             ###
###                                                                        ###
##############################################################################
#                                                                            #
# This CIF contains the data in a paper accepted for publication in Acta     #
# Crystallographica Section E. It conforms to the requirements of Notes      #
# for Authors for Section E, and has been peer reviewed under the auspices   #
# of the IUCr Commission on Journals.                                        #
#                                                                            #
# Full details of the Crystallographic Information File format               #
# are given in the paper "The Crystallographic Information File (CIF):       #
# a New Standard Archive File for Crystallography" by S. R. Hall, F. H.      #
# Allen and I. D. Brown [Acta Cryst. (1991), A47, 655-685].                  #
#                                                                            #
# The current version of the core CIF dictionary is obtainable from          #
# ftp://ftp.iucr.org/pub/cif_core.dic. The current version number is 2.4.    #
#                                                                            #
# Software is freely available for graphical display of the structure(s) in  #
# this CIF.  For information consult the CIF home page http://www.iucr.org/  #
# cif/home.html                                                              #
#                                                                            #
# This file may be used for bona fide research purposes within the           #
# scientific community so long as proper attribution is given to the journal # 
# article from which it was obtained.                                        #
#                                                                            #
##############################################################################
                                             
data_global
_audit_creation_method     SHELXL-97
_journal_date_recd_electronic     2008-11-24
_journal_date_accepted     2008-12-09
_journal_name_full     'Acta Crystallographica, Section E'
_journal_year     2009
_journal_volume     65
_journal_issue      1
_journal_page_first     m63
_journal_page_last     m63
_journal_paper_category     QM
_journal_coeditor_code     BT2817
_publ_contact_author_name     'Dr. Kwang Ha'
_publ_contact_author_address
; School of Applied Chemical Engineering,
  the Research Institute of Catalysis,
  Chonnam National University,
  Gwangju 500-757,
  Republic of Korea
;
_publ_contact_author_email     hakwang@chonnam.ac.kr
_publ_contact_author_fax     '82 62 530 1909'
_publ_contact_author_phone     '82 62 530 1901'
_publ_section_title
;
{Tris[2-(5-bromo-2-oxidobenzylideneamino)ethyl]amine}manganese(III)
;
loop_
    _publ_author_name
    _publ_author_footnote
    _publ_author_address
    'Hwang, In-Chul' .
; Department of Chemistry,
  Pohang University of Science and Technology,
  Pohang 790-784,
  Republic of Korea
;
    'Ha, Kwang' .
; School of Applied Chemical Engineering,
  the Research Institute of Catalysis,
  Chonnam National University,
  Gwangju 500-757,
  Republic of Korea
;
data_I
_chemical_name_systematic
;
{Tris[2-(5-bromo-2-oxidobenzylideneamino)ethyl]amine}manganese(III)
;
_chemical_name_common     ?
_chemical_formula_moiety     'C27 H24 Br3 Mn N4 O3'
_chemical_formula_sum     'C27 H24 Br3 Mn N4 O3'
_chemical_formula_structural     ?
_chemical_formula_analytical     ?
_chemical_formula_iupac     '[Mn (C27 H24 Br3 N4 O3)]'
_chemical_formula_weight     747.17
_chemical_melting_point     ?
_symmetry_cell_setting     Triclinic
_symmetry_space_group_name_H-M     'P -1'
_symmetry_space_group_name_Hall     '-P 1'
loop_
    _symmetry_equiv_pos_as_xyz
    'x, y, z'
    '-x, -y, -z'
_cell_length_a     9.5892(15)
_cell_length_b     11.7558(18)
_cell_length_c     13.417(2)
_cell_angle_alpha     80.041(3)
_cell_angle_beta     78.084(3)
_cell_angle_gamma     89.069(3)
_cell_volume     1457.3(4)
_cell_formula_units_Z     2
_cell_measurement_reflns_used     2848
_cell_measurement_theta_min     2.841
_cell_measurement_theta_max     24.151
_cell_measurement_temperature     293(2)
_exptl_crystal_description     plate
_exptl_crystal_colour     black
_exptl_crystal_size_max     0.25
_exptl_crystal_size_mid     0.15
_exptl_crystal_size_min     0.10
_exptl_crystal_density_diffrn     1.703
_exptl_crystal_density_meas     ?
_exptl_crystal_density_method     'not measured'
_exptl_crystal_F_000     736
_exptl_absorpt_coefficient_mu     4.601
_exptl_absorpt_correction_type     Multi-scan
_exptl_absorpt_process_details     '(SADABS; Bruker, 2000)'
_exptl_absorpt_correction_T_min     0.422
_exptl_absorpt_correction_T_max     0.631
_exptl_special_details
;
;
_diffrn_ambient_temperature     293(2)
_diffrn_radiation_type     'Mo K\a'
_diffrn_radiation_wavelength     0.71073
_diffrn_radiation_source     'fine-focus sealed tube'
_diffrn_radiation_monochromator     graphite
_diffrn_measurement_device_type     'Bruker SMART 1000 CCD'
_diffrn_measurement_method     '\f and \w'
_diffrn_detector_area_resol_mean     ?
_diffrn_reflns_number     9621
_diffrn_reflns_av_R_equivalents     0.0254
_diffrn_reflns_av_sigmaI/netI     0.0596
_diffrn_reflns_theta_min     1.58
_diffrn_reflns_theta_max     26.39
_diffrn_reflns_theta_full     25.00
_diffrn_measured_fraction_theta_max     0.975
_diffrn_measured_fraction_theta_full     0.987
_diffrn_reflns_limit_h_min     -11
_diffrn_reflns_limit_h_max     11
_diffrn_reflns_limit_k_min     -10
_diffrn_reflns_limit_k_max     14
_diffrn_reflns_limit_l_min     -16
_diffrn_reflns_limit_l_max     16
_diffrn_standards_number     0
_diffrn_standards_interval_count     0
_diffrn_standards_interval_time     0
_diffrn_standards_decay_%     0
_refine_special_details
;
Refinement of <i>F</i>^2^ against ALL reflections. The weighted <i>R</i>-factor
<i>wR</i> and goodness of fit <i>S</i> are based on <i>F</i>^2^, conventional
<i>R</i>-factors <i>R</i> are based on <i>F</i>, with <i>F</i> set to zero for
negative <i>F</i>^2^. The threshold expression of <i>F</i>^2^ >
\s(<i>F</i>^2^) is used only for calculating <i>R</i>-factors(gt) <i>etc</i>.
and is not relevant to the choice of reflections for refinement.
<i>R</i>-factors based on <i>F</i>^2^ are statistically about twice as large
as those based on <i>F</i>, and <i>R</i>- factors based on ALL data will be
even larger.
;
_reflns_number_total     5820
_reflns_number_gt     3794
_reflns_threshold_expression     I>2\s(I)
_refine_ls_structure_factor_coef     Fsqd
_refine_ls_matrix_type     full
_refine_ls_R_factor_all     0.0986
_refine_ls_R_factor_gt     0.0673
_refine_ls_wR_factor_gt     0.2162
_refine_ls_wR_factor_ref     0.2384
_refine_ls_goodness_of_fit_ref     1.039
_refine_ls_restrained_S_all     1.039
_refine_ls_number_reflns     5820
_refine_ls_number_parameters     343
_refine_ls_number_restraints     0
_refine_ls_hydrogen_treatment     constr
_refine_ls_weighting_scheme     calc
_refine_ls_weighting_details
                 'calc w=1/[\s^2^(Fo^2^)+(0.1477P)^2^] where P=(Fo^2^+2Fc^2^)/3'
_atom_sites_solution_hydrogens     geom
_atom_sites_solution_primary     direct
_atom_sites_solution_secondary     difmap
_refine_ls_shift/su_max     0.000
_refine_ls_shift/su_mean     0.000
_refine_diff_density_max     2.664
_refine_diff_density_min     -0.523
_refine_ls_extinction_method     none
_refine_ls_extinction_coef     ?
loop_
    _atom_type_symbol
    _atom_type_description
    _atom_type_scat_dispersion_real
    _atom_type_scat_dispersion_imag
    _atom_type_scat_source
    'C' 'C' 0.0033 0.0016
                         'International Tables Vol C Tables 4.2.6.8 and 6.1.1.4'
    'H' 'H' 0.0000 0.0000
                         'International Tables Vol C Tables 4.2.6.8 and 6.1.1.4'
    'Br' 'Br' -0.2901 2.4595
                         'International Tables Vol C Tables 4.2.6.8 and 6.1.1.4'
    'Mn' 'Mn' 0.3368 0.7283
                         'International Tables Vol C Tables 4.2.6.8 and 6.1.1.4'
    'N' 'N' 0.0061 0.0033
                         'International Tables Vol C Tables 4.2.6.8 and 6.1.1.4'
    'O' 'O' 0.0106 0.0060
                         'International Tables Vol C Tables 4.2.6.8 and 6.1.1.4'
_computing_data_collection     'SMART (Bruker, 2000)'
_computing_cell_refinement     'SAINT (Bruker, 2000)'
_computing_data_reduction     'SAINT (Bruker, 2000)'
_computing_structure_solution     'SHELXS97 (Sheldrick, 2008)'
_computing_structure_refinement     'SHELXL97 (Sheldrick, 2008)'
_computing_molecular_graphics
                              'ORTEP-3 (Farrugia, 1997) and PLATON (Spek, 2003)'
_computing_publication_material     'SHELXL97 (Sheldrick, 2008)'
loop_
    _atom_site_type_symbol
    _atom_site_label
    _atom_site_fract_x
    _atom_site_fract_y
    _atom_site_fract_z
    _atom_site_U_iso_or_equiv
    _atom_site_adp_type
    _atom_site_calc_flag
    _atom_site_refinement_flags
    _atom_site_occupancy
    _atom_site_disorder_assembly
    _atom_site_disorder_group
    Mn Mn 0.89446(11) 0.29092(8) 0.37296(8) 0.0339(3) Uani d . 1 . .
    Br Br1 0.43752(9) 0.63459(7) 0.07601(7) 0.0562(3) Uani d . 1 . .
    Br Br2 0.65915(12) -0.10364(9) 0.06388(9) 0.0773(4) Uani d . 1 . .
    Br Br3 0.92383(12) 0.21717(12) 0.94128(7) 0.0817(4) Uani d . 1 . .
    O O1 0.8231(6) 0.4437(4) 0.3637(4) 0.0440(13) Uani d . 1 . .
    O O2 0.7336(5) 0.2435(4) 0.3291(4) 0.0390(12) Uani d . 1 . .
    O O3 0.7913(6) 0.2169(4) 0.5240(4) 0.0438(12) Uani d . 1 . .
    N N1 0.9821(6) 0.3512(5) 0.1933(4) 0.0379(14) Uani d . 1 . .
    N N2 0.9811(6) 0.1304(5) 0.3586(4) 0.0345(13) Uani d . 1 . .
    N N3 1.0442(6) 0.3553(5) 0.4404(5) 0.0371(14) Uani d . 1 . .
    N N4 1.2302(6) 0.2689(5) 0.2753(5) 0.0421(14) Uani d . 1 . .
    C C1 0.7448(8) 0.4866(6) 0.2978(6) 0.0386(16) Uani d . 1 . .
    C C2 0.6213(9) 0.5503(7) 0.3293(6) 0.0471(19) Uani d . 1 . .
    H H2 0.5994 0.5618 0.3976 0.056 Uiso calc R 1 . .
    C C3 0.5340(9) 0.5950(7) 0.2667(7) 0.055(2) Uani d . 1 . .
    H H3 0.4540 0.6354 0.2917 0.066 Uiso calc R 1 . .
    C C4 0.5650(8) 0.5800(6) 0.1638(6) 0.0423(18) Uani d . 1 . .
    C C5 0.6844(9) 0.5206(7) 0.1259(6) 0.0475(19) Uani d . 1 . .
    H H5 0.7041 0.5118 0.0569 0.057 Uiso calc R 1 . .
    C C6 0.7768(8) 0.4732(6) 0.1912(6) 0.0416(17) Uani d . 1 . .
    C C7 0.8986(8) 0.4149(6) 0.1456(6) 0.0434(18) Uani d . 1 . .
    H H7 0.9195 0.4240 0.0738 0.052 Uiso calc R 1 . .
    C C8 1.0976(8) 0.2977(7) 0.1326(6) 0.0445(18) Uani d . 1 . .
    H H8A 1.1076 0.3320 0.0603 0.053 Uiso calc R 1 . .
    H H8B 1.0754 0.2161 0.1395 0.053 Uiso calc R 1 . .
    C C9 1.2362(8) 0.3111(7) 0.1653(6) 0.0462(19) Uani d . 1 . .
    H H9A 1.3090 0.2695 0.1251 0.055 Uiso calc R 1 . .
    H H9B 1.2643 0.3922 0.1495 0.055 Uiso calc R 1 . .
    C C10 0.7244(7) 0.1687(6) 0.2679(5) 0.0332(15) Uani d . 1 . .
    C C11 0.6176(8) 0.1814(7) 0.2102(6) 0.0440(18) Uani d . 1 . .
    H H11 0.5571 0.2439 0.2131 0.053 Uiso calc R 1 . .
    C C12 0.6016(8) 0.1000(7) 0.1481(6) 0.0465(19) Uani d . 1 . .
    H H12 0.5314 0.1092 0.1090 0.056 Uiso calc R 1 . .
    C C13 0.6884(8) 0.0077(7) 0.1451(6) 0.0451(19) Uani d . 1 . .
    C C14 0.7932(8) -0.0056(6) 0.1990(6) 0.0422(18) Uani d . 1 . .
    H H14 0.8513 -0.0695 0.1953 0.051 Uiso calc R 1 . .
    C C15 0.8169(7) 0.0738(6) 0.2602(5) 0.0350(15) Uani d . 1 . .
    C C16 0.9320(8) 0.0567(6) 0.3142(6) 0.0386(16) Uani d . 1 . .
    H H16 0.9751 -0.0149 0.3172 0.046 Uiso calc R 1 . .
    C C17 1.1154(7) 0.0991(6) 0.3940(6) 0.0381(16) Uani d . 1 . .
    H H17A 1.1218 0.0157 0.4099 0.046 Uiso calc R 1 . .
    H H17B 1.1168 0.1301 0.4562 0.046 Uiso calc R 1 . .
    C C18 1.2411(8) 0.1481(6) 0.3092(6) 0.0430(18) Uani d . 1 . .
    H H18A 1.3284 0.1337 0.3348 0.052 Uiso calc R 1 . .
    H H18B 1.2466 0.1085 0.2509 0.052 Uiso calc R 1 . .
    C C19 0.8246(8) 0.2186(6) 0.6102(6) 0.0398(17) Uani d . 1 . .
    C C20 0.7371(9) 0.1565(7) 0.7023(6) 0.0442(18) Uani d . 1 . .
    H H20 0.6570 0.1161 0.6971 0.053 Uiso calc R 1 . .
    C C21 0.7678(9) 0.1546(7) 0.8001(6) 0.050(2) Uani d . 1 . .
    H H21 0.7097 0.1128 0.8588 0.060 Uiso calc R 1 . .
    C C22 0.8866(9) 0.2160(7) 0.8083(6) 0.049(2) Uani d . 1 . .
    C C23 0.9756(9) 0.2779(7) 0.7228(6) 0.0463(19) Uani d . 1 . .
    H H23 1.0542 0.3187 0.7299 0.056 Uiso calc R 1 . .
    C C24 0.9449(8) 0.2781(6) 0.6232(6) 0.0382(16) Uani d . 1 . .
    C C25 1.0426(9) 0.3453(6) 0.5379(6) 0.0421(18) Uani d . 1 . .
    H H25 1.1132 0.3866 0.5554 0.051 Uiso calc R 1 . .
    C C26 1.1647(8) 0.4255(6) 0.3728(6) 0.0451(18) Uani d . 1 . .
    H H26A 1.2006 0.4773 0.4111 0.054 Uiso calc R 1 . .
    H H26B 1.1332 0.4717 0.3146 0.054 Uiso calc R 1 . .
    C C27 1.2823(8) 0.3454(7) 0.3340(6) 0.0460(19) Uani d . 1 . .
    H H27A 1.3628 0.3909 0.2906 0.055 Uiso calc R 1 . .
    H H27B 1.3144 0.3002 0.3923 0.055 Uiso calc R 1 . .
loop_
    _atom_site_aniso_label
    _atom_site_aniso_U_11
    _atom_site_aniso_U_22
    _atom_site_aniso_U_33
    _atom_site_aniso_U_12
    _atom_site_aniso_U_13
    _atom_site_aniso_U_23
    Mn 0.0380(6) 0.0287(6) 0.0393(6) 0.0037(4) -0.0134(5) -0.0116(5)
    Br1 0.0540(5) 0.0463(5) 0.0767(6) 0.0125(4) -0.0318(5) -0.0126(4)
    Br2 0.0940(8) 0.0649(7) 0.0999(9) 0.0106(6) -0.0553(7) -0.0468(6)
    Br3 0.0812(8) 0.1293(11) 0.0422(6) 0.0090(7) -0.0231(5) -0.0234(6)
    O1 0.053(3) 0.035(3) 0.054(3) 0.010(2) -0.025(3) -0.020(2)
    O2 0.037(3) 0.038(3) 0.048(3) 0.008(2) -0.013(2) -0.017(2)
    O3 0.048(3) 0.050(3) 0.037(3) -0.005(2) -0.015(2) -0.012(2)
    N1 0.039(3) 0.038(3) 0.038(3) 0.005(3) -0.008(3) -0.008(3)
    N2 0.031(3) 0.034(3) 0.041(3) 0.002(2) -0.010(3) -0.010(3)
    N3 0.045(4) 0.028(3) 0.043(4) 0.003(3) -0.014(3) -0.012(3)
    N4 0.039(3) 0.039(4) 0.048(4) 0.000(3) -0.010(3) -0.006(3)
    C1 0.040(4) 0.028(4) 0.050(4) 0.000(3) -0.012(3) -0.011(3)
    C2 0.057(5) 0.044(4) 0.044(4) 0.008(4) -0.013(4) -0.017(4)
    C3 0.043(5) 0.042(5) 0.088(7) 0.014(4) -0.022(4) -0.026(4)
    C4 0.044(4) 0.029(4) 0.059(5) 0.008(3) -0.023(4) -0.008(3)
    C5 0.057(5) 0.043(5) 0.046(5) 0.001(4) -0.020(4) -0.005(4)
    C6 0.042(4) 0.032(4) 0.052(5) 0.004(3) -0.015(4) -0.004(3)
    C7 0.048(5) 0.045(4) 0.039(4) -0.001(4) -0.009(4) -0.014(3)
    C8 0.049(5) 0.044(4) 0.041(4) 0.008(4) -0.007(3) -0.010(3)
    C9 0.039(4) 0.045(5) 0.052(5) 0.004(3) -0.006(4) -0.007(4)
    C10 0.033(4) 0.030(4) 0.036(4) -0.008(3) -0.004(3) -0.006(3)
    C11 0.036(4) 0.050(5) 0.051(5) 0.008(3) -0.011(3) -0.021(4)
    C12 0.039(4) 0.048(5) 0.059(5) 0.001(3) -0.020(4) -0.017(4)
    C13 0.050(5) 0.040(4) 0.054(5) 0.000(4) -0.021(4) -0.023(4)
    C14 0.043(4) 0.037(4) 0.050(5) 0.004(3) -0.011(4) -0.016(3)
    C15 0.033(4) 0.031(4) 0.044(4) 0.003(3) -0.010(3) -0.011(3)
    C16 0.040(4) 0.031(4) 0.048(4) 0.008(3) -0.012(3) -0.015(3)
    C17 0.036(4) 0.036(4) 0.046(4) 0.005(3) -0.016(3) -0.010(3)
    C18 0.040(4) 0.041(4) 0.050(5) 0.005(3) -0.010(3) -0.014(4)
    C19 0.044(4) 0.032(4) 0.045(4) 0.004(3) -0.010(3) -0.013(3)
    C20 0.050(5) 0.042(4) 0.044(4) 0.006(4) -0.009(4) -0.017(3)
    C21 0.051(5) 0.054(5) 0.043(5) 0.010(4) -0.003(4) -0.012(4)
    C22 0.058(5) 0.061(5) 0.035(4) 0.016(4) -0.017(4) -0.024(4)
    C23 0.054(5) 0.049(5) 0.042(4) 0.006(4) -0.020(4) -0.015(4)
    C24 0.046(4) 0.030(4) 0.042(4) 0.003(3) -0.014(3) -0.012(3)
    C25 0.056(5) 0.025(4) 0.051(5) 0.005(3) -0.019(4) -0.013(3)
    C26 0.053(5) 0.035(4) 0.047(5) -0.008(4) -0.009(4) -0.008(3)
    C27 0.037(4) 0.041(4) 0.059(5) -0.007(3) -0.005(4) -0.011(4)
_geom_special_details
;
All e.s.d.'s (except the e.s.d. in the dihedral angle between two l.s. planes)
are estimated using the full covariance matrix. The cell e.s.d.'s are taken
into account individually in the estimation of e.s.d.'s in distances, angles
and torsion angles; correlations between e.s.d.'s in cell parameters are only
used when they are defined by crystal symmetry. An approximate (isotropic)
treatment of cell e.s.d.'s is used for estimating e.s.d.'s involving l.s.
planes.
;
loop_
    _geom_bond_atom_site_label_1
    _geom_bond_atom_site_label_2
    _geom_bond_site_symmetry_2
    _geom_bond_distance
    _geom_bond_publ_flag
    Mn O2 . 1.884(5) yes
    Mn O1 . 1.905(5) yes
    Mn N3 . 2.064(6) yes
    Mn N2 . 2.073(6) yes
    Mn O3 . 2.105(5) yes
    Mn N1 . 2.369(6) yes
    Br1 C4 . 1.898(7) ?
    Br2 C13 . 1.901(7) ?
    Br3 C22 . 1.892(7) ?
    O1 C1 . 1.306(8) ?
    O2 C10 . 1.319(8) ?
    O3 C19 . 1.265(8) ?
    N1 C7 . 1.280(9) ?
    N1 C8 . 1.438(9) ?
    N2 C16 . 1.278(9) ?
    N2 C17 . 1.482(8) ?
    N3 C25 . 1.291(9) ?
    N3 C26 . 1.476(10) ?
    N4 C18 . 1.424(9) ?
    N4 C27 . 1.449(9) ?
    N4 C9 . 1.464(10) ?
    C1 C2 . 1.420(10) ?
    C1 C6 . 1.435(10) ?
    C2 C3 . 1.343(10) ?
    C2 H2 . 0.9300 ?
    C3 C4 . 1.392(12) ?
    C3 H3 . 0.9300 ?
    C4 C5 . 1.382(11) ?
    C5 C6 . 1.414(10) ?
    C5 H5 . 0.9300 ?
    C6 C7 . 1.426(10) ?
    C7 H7 . 0.9300 ?
    C8 C9 . 1.501(10) ?
    C8 H8A . 0.9700 ?
    C8 H8B . 0.9700 ?
    C9 H9A . 0.9700 ?
    C9 H9B . 0.9700 ?
    C10 C11 . 1.397(10) ?
    C10 C15 . 1.418(9) ?
    C11 C12 . 1.403(10) ?
    C11 H11 . 0.9300 ?
    C12 C13 . 1.357(10) ?
    C12 H12 . 0.9300 ?
    C13 C14 . 1.346(10) ?
    C14 C15 . 1.396(9) ?
    C14 H14 . 0.9300 ?
    C15 C16 . 1.433(9) ?
    C16 H16 . 0.9300 ?
    C17 C18 . 1.519(10) ?
    C17 H17A . 0.9700 ?
    C17 H17B . 0.9700 ?
    C18 H18A . 0.9700 ?
    C18 H18B . 0.9700 ?
    C19 C24 . 1.416(10) ?
    C19 C20 . 1.429(11) ?
    C20 C21 . 1.400(10) ?
    C20 H20 . 0.9300 ?
    C21 C22 . 1.392(12) ?
    C21 H21 . 0.9300 ?
    C22 C23 . 1.379(12) ?
    C23 C24 . 1.426(10) ?
    C23 H23 . 0.9300 ?
    C24 C25 . 1.442(11) ?
    C25 H25 . 0.9300 ?
    C26 C27 . 1.523(10) ?
    C26 H26A . 0.9700 ?
    C26 H26B . 0.9700 ?
    C27 H27A . 0.9700 ?
    C27 H27B . 0.9700 ?
loop_
    _geom_angle_atom_site_label_1
    _geom_angle_atom_site_label_2
    _geom_angle_atom_site_label_3
    _geom_angle_site_symmetry_1
    _geom_angle_site_symmetry_3
    _geom_angle
    _geom_angle_publ_flag
    O2 Mn O1 . . 89.3(2) ?
    O2 Mn N3 . . 169.7(2) yes
    O1 Mn N3 . . 84.2(2) ?
    O2 Mn N2 . . 88.6(2) ?
    O1 Mn N2 . . 171.2(2) yes
    N3 Mn N2 . . 98.9(2) ?
    O2 Mn O3 . . 86.9(2) ?
    O1 Mn O3 . . 101.1(2) ?
    N3 Mn O3 . . 86.5(2) ?
    N2 Mn O3 . . 87.3(2) ?
    O2 Mn N1 . . 83.2(2) ?
    O1 Mn N1 . . 82.7(2) ?
    N3 Mn N1 . . 103.9(2) ?
    N2 Mn N1 . . 88.5(2) ?
    O3 Mn N1 . . 169.35(19) yes
    C1 O1 Mn . . 123.1(4) ?
    C10 O2 Mn . . 129.3(4) ?
    C19 O3 Mn . . 130.7(5) ?
    C7 N1 C8 . . 117.9(6) ?
    C7 N1 Mn . . 115.4(5) ?
    C8 N1 Mn . . 124.4(5) ?
    C16 N2 C17 . . 115.8(6) ?
    C16 N2 Mn . . 124.4(5) ?
    C17 N2 Mn . . 119.6(4) ?
    C25 N3 C26 . . 114.3(6) ?
    C25 N3 Mn . . 127.1(5) ?
    C26 N3 Mn . . 118.5(5) ?
    C18 N4 C27 . . 117.0(6) ?
    C18 N4 C9 . . 118.5(6) ?
    C27 N4 C9 . . 117.8(6) ?
    O1 C1 C2 . . 120.7(7) ?
    O1 C1 C6 . . 123.1(6) ?
    C2 C1 C6 . . 116.2(7) ?
    C3 C2 C1 . . 124.2(8) ?
    C3 C2 H2 . . 117.9 ?
    C1 C2 H2 . . 117.9 ?
    C2 C3 C4 . . 119.1(7) ?
    C2 C3 H3 . . 120.4 ?
    C4 C3 H3 . . 120.4 ?
    C5 C4 C3 . . 120.7(7) ?
    C5 C4 Br1 . . 119.4(6) ?
    C3 C4 Br1 . . 119.8(6) ?
    C4 C5 C6 . . 120.6(8) ?
    C4 C5 H5 . . 119.7 ?
    C6 C5 H5 . . 119.7 ?
    C5 C6 C7 . . 117.0(7) ?
    C5 C6 C1 . . 119.2(7) ?
    C7 C6 C1 . . 123.8(7) ?
    N1 C7 C6 . . 126.7(7) ?
    N1 C7 H7 . . 116.7 ?
    C6 C7 H7 . . 116.7 ?
    N1 C8 C9 . . 112.1(6) ?
    N1 C8 H8A . . 109.2 ?
    C9 C8 H8A . . 109.2 ?
    N1 C8 H8B . . 109.2 ?
    C9 C8 H8B . . 109.2 ?
    H8A C8 H8B . . 107.9 ?
    N4 C9 C8 . . 113.7(7) ?
    N4 C9 H9A . . 108.8 ?
    C8 C9 H9A . . 108.8 ?
    N4 C9 H9B . . 108.8 ?
    C8 C9 H9B . . 108.8 ?
    H9A C9 H9B . . 107.7 ?
    O2 C10 C11 . . 119.0(6) ?
    O2 C10 C15 . . 122.4(6) ?
    C11 C10 C15 . . 118.6(6) ?
    C10 C11 C12 . . 120.0(7) ?
    C10 C11 H11 . . 120.0 ?
    C12 C11 H11 . . 120.0 ?
    C13 C12 C11 . . 120.1(7) ?
    C13 C12 H12 . . 120.0 ?
    C11 C12 H12 . . 120.0 ?
    C14 C13 C12 . . 121.0(7) ?
    C14 C13 Br2 . . 120.2(6) ?
    C12 C13 Br2 . . 118.9(6) ?
    C13 C14 C15 . . 121.8(7) ?
    C13 C14 H14 . . 119.1 ?
    C15 C14 H14 . . 119.1 ?
    C14 C15 C10 . . 118.5(6) ?
    C14 C15 C16 . . 119.5(6) ?
    C10 C15 C16 . . 122.0(6) ?
    N2 C16 C15 . . 126.4(6) ?
    N2 C16 H16 . . 116.8 ?
    C15 C16 H16 . . 116.8 ?
    N2 C17 C18 . . 109.2(6) ?
    N2 C17 H17A . . 109.8 ?
    C18 C17 H17A . . 109.8 ?
    N2 C17 H17B . . 109.8 ?
    C18 C17 H17B . . 109.8 ?
    H17A C17 H17B . . 108.3 ?
    N4 C18 C17 . . 112.4(6) ?
    N4 C18 H18A . . 109.1 ?
    C17 C18 H18A . . 109.1 ?
    N4 C18 H18B . . 109.1 ?
    C17 C18 H18B . . 109.1 ?
    H18A C18 H18B . . 107.9 ?
    O3 C19 C24 . . 124.5(7) ?
    O3 C19 C20 . . 119.2(7) ?
    C24 C19 C20 . . 116.3(7) ?
    C21 C20 C19 . . 122.2(7) ?
    C21 C20 H20 . . 118.9 ?
    C19 C20 H20 . . 118.9 ?
    C22 C21 C20 . . 119.0(8) ?
    C22 C21 H21 . . 120.5 ?
    C20 C21 H21 . . 120.5 ?
    C23 C22 C21 . . 121.9(7) ?
    C23 C22 Br3 . . 119.3(6) ?
    C21 C22 Br3 . . 118.8(7) ?
    C22 C23 C24 . . 118.8(7) ?
    C22 C23 H23 . . 120.6 ?
    C24 C23 H23 . . 120.6 ?
    C19 C24 C23 . . 121.8(7) ?
    C19 C24 C25 . . 122.9(6) ?
    C23 C24 C25 . . 115.3(7) ?
    N3 C25 C24 . . 128.0(7) ?
    N3 C25 H25 . . 116.0 ?
    C24 C25 H25 . . 116.0 ?
    N3 C26 C27 . . 109.1(6) ?
    N3 C26 H26A . . 109.9 ?
    C27 C26 H26A . . 109.9 ?
    N3 C26 H26B . . 109.9 ?
    C27 C26 H26B . . 109.9 ?
    H26A C26 H26B . . 108.3 ?
    N4 C27 C26 . . 110.2(6) ?
    N4 C27 H27A . . 109.6 ?
    C26 C27 H27A . . 109.6 ?
    N4 C27 H27B . . 109.6 ?
    C26 C27 H27B . . 109.6 ?
    H27A C27 H27B . . 108.1 ?
loop_
    _geom_torsion_atom_site_label_1
    _geom_torsion_atom_site_label_2
    _geom_torsion_atom_site_label_3
    _geom_torsion_atom_site_label_4
    _geom_torsion_site_symmetry_1
    _geom_torsion_site_symmetry_2
    _geom_torsion_site_symmetry_3
    _geom_torsion_site_symmetry_4
    _geom_torsion
    _geom_torsion_publ_flag
    O2 Mn O1 C1 . . . . -30.1(6) ?
    N3 Mn O1 C1 . . . . 158.0(6) ?
    O3 Mn O1 C1 . . . . -116.8(6) ?
    N1 Mn O1 C1 . . . . 53.1(6) ?
    O1 Mn O2 C10 . . . . 142.7(6) ?
    N3 Mn O2 C10 . . . . -166.1(11) ?
    N2 Mn O2 C10 . . . . -28.8(6) ?
    O3 Mn O2 C10 . . . . -116.1(6) ?
    N1 Mn O2 C10 . . . . 59.9(6) ?
    O2 Mn O3 C19 . . . . -173.2(6) ?
    O1 Mn O3 C19 . . . . -84.5(6) ?
    N3 Mn O3 C19 . . . . -1.1(6) ?
    N2 Mn O3 C19 . . . . 98.0(6) ?
    N1 Mn O3 C19 . . . . 165.3(9) ?
    O2 Mn N1 C7 . . . . 51.5(5) ?
    O1 Mn N1 C7 . . . . -38.7(5) ?
    N3 Mn N1 C7 . . . . -120.9(5) ?
    N2 Mn N1 C7 . . . . 140.3(5) ?
    O3 Mn N1 C7 . . . . 73.1(12) ?
    O2 Mn N1 C8 . . . . -110.7(6) ?
    O1 Mn N1 C8 . . . . 159.1(6) ?
    N3 Mn N1 C8 . . . . 76.9(6) ?
    N2 Mn N1 C8 . . . . -21.9(6) ?
    O3 Mn N1 C8 . . . . -89.1(12) ?
    O2 Mn N2 C16 . . . . 11.6(6) ?
    N3 Mn N2 C16 . . . . -175.5(6) ?
    O3 Mn N2 C16 . . . . 98.5(6) ?
    N1 Mn N2 C16 . . . . -71.7(6) ?
    O2 Mn N2 C17 . . . . -173.4(5) ?
    N3 Mn N2 C17 . . . . -0.5(5) ?
    O3 Mn N2 C17 . . . . -86.5(5) ?
    N1 Mn N2 C17 . . . . 103.3(5) ?
    O2 Mn N3 C25 . . . . 46.9(15) ?
    O1 Mn N3 C25 . . . . 98.5(6) ?
    N2 Mn N3 C25 . . . . -89.8(6) ?
    O3 Mn N3 C25 . . . . -3.1(6) ?
    N1 Mn N3 C25 . . . . 179.5(6) ?
    O2 Mn N3 C26 . . . . -130.0(12) ?
    O1 Mn N3 C26 . . . . -78.4(5) ?
    N2 Mn N3 C26 . . . . 93.3(5) ?
    O3 Mn N3 C26 . . . . -180.0(5) ?
    N1 Mn N3 C26 . . . . 2.6(5) ?
    Mn O1 C1 C2 . . . . 135.6(6) ?
    Mn O1 C1 C6 . . . . -44.6(9) ?
    O1 C1 C2 C3 . . . . -178.6(7) ?
    C6 C1 C2 C3 . . . . 1.5(12) ?
    C1 C2 C3 C4 . . . . -0.6(13) ?
    C2 C3 C4 C5 . . . . -0.5(13) ?
    C2 C3 C4 Br1 . . . . 176.4(6) ?
    C3 C4 C5 C6 . . . . 0.5(12) ?
    Br1 C4 C5 C6 . . . . -176.3(6) ?
    C4 C5 C6 C7 . . . . -179.1(7) ?
    C4 C5 C6 C1 . . . . 0.5(12) ?
    O1 C1 C6 C5 . . . . 178.8(7) ?
    C2 C1 C6 C5 . . . . -1.4(11) ?
    O1 C1 C6 C7 . . . . -1.7(12) ?
    C2 C1 C6 C7 . . . . 178.1(7) ?
    C8 N1 C7 C6 . . . . 178.5(7) ?
    Mn N1 C7 C6 . . . . 15.1(10) ?
    C5 C6 C7 N1 . . . . -168.3(7) ?
    C1 C6 C7 N1 . . . . 12.2(12) ?
    C7 N1 C8 C9 . . . . 133.5(7) ?
    Mn N1 C8 C9 . . . . -64.7(8) ?
    C18 N4 C9 C8 . . . . 80.4(8) ?
    C27 N4 C9 C8 . . . . -129.2(7) ?
    N1 C8 C9 N4 . . . . 55.0(9) ?
    Mn O2 C10 C11 . . . . -152.4(6) ?
    Mn O2 C10 C15 . . . . 29.2(9) ?
    O2 C10 C11 C12 . . . . -177.1(7) ?
    C15 C10 C11 C12 . . . . 1.3(11) ?
    C10 C11 C12 C13 . . . . 1.0(12) ?
    C11 C12 C13 C14 . . . . -1.8(13) ?
    C11 C12 C13 Br2 . . . . 177.8(6) ?
    C12 C13 C14 C15 . . . . 0.3(13) ?
    Br2 C13 C14 C15 . . . . -179.4(6) ?
    C13 C14 C15 C10 . . . . 2.1(12) ?
    C13 C14 C15 C16 . . . . -178.6(8) ?
    O2 C10 C15 C14 . . . . 175.6(7) ?
    C11 C10 C15 C14 . . . . -2.8(10) ?
    O2 C10 C15 C16 . . . . -3.6(11) ?
    C11 C10 C15 C16 . . . . 177.9(7) ?
    C17 N2 C16 C15 . . . . -170.2(7) ?
    Mn N2 C16 C15 . . . . 5.0(11) ?
    C14 C15 C16 N2 . . . . 167.7(7) ?
    C10 C15 C16 N2 . . . . -13.1(12) ?
    C16 N2 C17 C18 . . . . 92.1(7) ?
    Mn N2 C17 C18 . . . . -83.4(6) ?
    C27 N4 C18 C17 . . . . 85.2(8) ?
    C9 N4 C18 C17 . . . . -124.2(7) ?
    N2 C17 C18 N4 . . . . 53.6(8) ?
    Mn O3 C19 C24 . . . . 2.1(11) ?
    Mn O3 C19 C20 . . . . -177.6(5) ?
    O3 C19 C20 C21 . . . . 179.9(7) ?
    C24 C19 C20 C21 . . . . 0.1(10) ?
    C19 C20 C21 C22 . . . . 0.7(11) ?
    C20 C21 C22 C23 . . . . -0.6(12) ?
    C20 C21 C22 Br3 . . . . 177.9(6) ?
    C21 C22 C23 C24 . . . . -0.3(12) ?
    Br3 C22 C23 C24 . . . . -178.8(5) ?
    O3 C19 C24 C23 . . . . 179.2(7) ?
    C20 C19 C24 C23 . . . . -1.1(10) ?
    O3 C19 C24 C25 . . . . 0.8(11) ?
    C20 C19 C24 C25 . . . . -179.4(6) ?
    C22 C23 C24 C19 . . . . 1.2(11) ?
    C22 C23 C24 C25 . . . . 179.7(7) ?
    C26 N3 C25 C24 . . . . -176.3(7) ?
    Mn N3 C25 C24 . . . . 6.7(11) ?
    C19 C24 C25 N3 . . . . -5.6(12) ?
    C23 C24 C25 N3 . . . . 176.0(7) ?
    C25 N3 C26 C27 . . . . 97.6(7) ?
    Mn N3 C26 C27 . . . . -85.1(7) ?
    C18 N4 C27 C26 . . . . -123.4(7) ?
    C9 N4 C27 C26 . . . . 85.7(8) ?
    N3 C26 C27 N4 . . . . 60.4(8) ?
