# Supplementary material for: {Tris[2-(5-bromo-2-oxidobenzyl­idene­amino)eth­yl]amine}manganese(III)
Source: Acta Crystallogr Sect E Struct Rep Online. 2008 Dec 13;65(Pt 1):m63. doi: 10.1107/S160053680804172X (PMC2967904; doi:10.1107/S160053680804172X)
Supplement: Supplementary file 2 [file e-65-00m63-Isup2.hkl]

# 
# h,k,l, Fc-squared, Fo-squared, sigma(Fo-squared) and status flag 
# 
data_I
_shelx_title ' Mn(Brsaltren)' 
_shelx_refln_list_code          4 
_shelx_F_calc_maximum      221.38 
_exptl_crystal_F_000       736.00 
_reflns_d_resolution_high  0.7994 
 
loop_ 
 _symmetry_equiv_pos_as_xyz 
 'x, y, z' 
 '-x, -y, -z' 
 
_cell_length_a     9.5892 
_cell_length_b    11.7558 
_cell_length_c    13.4168 
_cell_angle_alpha  80.041 
_cell_angle_beta   78.084 
_cell_angle_gamma  89.069 
 
_shelx_F_squared_multiplier     1.000 
 
loop_ 
 _refln_index_h 
 _refln_index_k 
 _refln_index_l 
 _refln_F_squared_calc 
 _refln_F_squared_meas 
 _refln_F_squared_sigma 
 _refln_observed_status 
   1   0   0     8718.23     3991.86     54.25 o 
   2   0   0       43.06      147.08      8.98 o 
   3   0   0      485.80      339.44     16.30 o 
   4   0   0      592.59      494.86     21.50 o 
   5   0   0      689.75      766.75     29.22 o 
   6   0   0     3344.82     3531.02     64.76 o 
   7   0   0       96.65      112.24     19.58 o 
   8   0   0      294.54      258.98     27.89 o 
   9   0   0      636.22      620.68     71.37 o 
  10   0   0        1.57        6.13     35.50 o 
  11   0   0      104.40      139.31     56.59 o 
 -11   1   0       31.82       82.54     47.04 o 
 -10   1   0       72.44       47.94     36.22 o 
  -9   1   0       97.71      128.55     23.71 o 
  -8   1   0      133.02      137.43     22.69 o 
  -7   1   0      152.67      137.48     20.43 o 
  -6   1   0     2230.68     1918.28     47.74 o 
  -5   1   0     5462.86     5126.70     68.89 o 
  -4   1   0      205.56      309.43     15.32 o 
  -3   1   0     2145.52     2059.31     35.22 o 
  -2   1   0    23811.33    27091.40    178.53 o 
  -1   1   0     3153.46     4754.83     66.36 o 
   0   1   0      609.65        4.36      2.61 o 
   1   1   0     8472.85     5949.76     75.87 o 
   2   1   0     1123.55     2420.49    113.99 o 
   3   1   0    26732.35    26516.86    213.74 o 
   4   1   0      457.84      395.99     24.87 o 
   5   1   0     2057.62     2017.43     55.92 o 
   6   1   0       61.70       96.81     19.58 o 
   7   1   0     2052.69     2104.46     69.66 o 
   8   1   0       35.39       36.94     33.34 o 
   9   1   0      556.93      625.00     76.77 o 
  10   1   0        3.30       70.65     38.75 o 
  11   1   0        0.67      -33.52     33.52 o 
 -11   2   0      153.82      117.68     50.10 o 
 -10   2   0      209.13      225.36     56.05 o 
  -9   2   0       57.07       71.69     23.00 o 
  -8   2   0      806.48      717.26     37.29 o 
  -7   2   0      343.65      395.23     28.99 o 
  -6   2   0      515.51      447.18     25.95 o 
  -5   2   0      230.99      381.77     18.95 o 
  -4   2   0      476.80      796.93     22.39 o 
  -3   2   0     2720.40     3811.58     45.04 o 
  -2   2   0    12421.94    16011.28     89.09 o 
  -1   2   0    13688.10    12656.97    354.13 o 
   0   2   0    10541.44    12968.46    313.22 o 
   1   2   0    13650.13    15800.58    231.58 o 
   2   2   0       73.24      151.56     18.38 o 
   3   2   0     1395.54     1402.65     55.69 o 
   4   2   0      487.72      527.50     43.25 o 
   5   2   0     3565.42     3550.14    108.67 o 
   6   2   0     6937.02     7563.26    171.93 o 
   7   2   0       20.62       12.44     29.02 o 
   8   2   0      185.98      198.78     46.32 o 
   9   2   0        8.31        7.21     29.56 o 
  10   2   0      486.22      530.21     76.77 o 
  11   2   0        0.15        7.03     38.03 o 
 -10   3   0       22.49       53.65     43.79 o 
  -9   3   0      491.87      460.17     43.98 o 
  -8   3   0     1266.14     1322.60     48.63 o 
  -7   3   0      362.84      350.98     26.81 o 
  -6   3   0      316.82      288.65     19.09 o 
  -5   3   0      857.97      848.73     25.92 o 
  -4   3   0     6998.77     7971.25     67.69 o 
  -3   3   0      487.41      373.42     12.94 o 
  -2   3   0    13587.76    15416.23    221.58 o 
  -1   3   0     7619.50     8891.70    252.49 o 
   0   3   0        9.73       35.73      7.08 o 
   1   3   0     6154.26     6495.61     77.85 o 
   2   3   0     3525.63     3828.96     55.55 o 
   3   3   0     4556.74     4453.94    102.54 o 
   4   3   0     5776.01     5614.91    123.27 o 
   5   3   0      513.12      516.33     47.94 o 
   6   3   0      175.60      134.44     34.78 o 
   7   3   0      867.35      676.00     63.26 o 
   8   3   0        9.27        6.85     28.29 o 
   9   3   0      192.88      127.05     47.76 o 
  10   3   0       35.22       29.20     34.78 o 
  11   3   0        7.90       34.42     43.43 o 
 -11   4   0       21.84       66.32     44.87 o 
 -10   4   0      109.28       92.27     46.50 o 
  -9   4   0      107.22       94.43     43.43 o 
  -8   4   0       66.04       88.53     25.57 o 
  -7   4   0      943.93      871.67     32.73 o 
  -6   4   0       45.71       39.86     11.73 o 
  -5   4   0     1020.48     1162.99     29.97 o 
  -4   4   0      963.08     1137.89     26.89 o 
  -3   4   0     4974.45     6425.18     84.11 o 
  -2   4   0     1052.52      598.58     25.67 o 
  -1   4   0    26442.43    27635.46    638.88 o 
   0   4   0     1964.28     1840.21     37.03 o 
   1   4   0     2108.48     2241.25     43.33 o 
   2   4   0     3489.35     4357.32     64.02 o 
   3   4   0       19.43       38.14     12.62 o 
   4   4   0      801.48      921.10     56.77 o 
   5   4   0      929.68      948.67     65.78 o 
   6   4   0     1217.42     1163.32     77.31 o 
   7   4   0      711.14      668.25     67.76 o 
   8   4   0      106.14      116.78     38.21 o 
   9   4   0       94.58      124.89     45.78 o 
  10   4   0      262.45      440.82     74.43 o 
  11   4   0        0.61       63.62     47.76 o 
 -11   5   0        0.78       62.90     44.69 o 
 -10   5   0       29.93       13.70     38.03 o 
  -9   5   0      100.58      111.02     46.86 o 
  -8   5   0      390.20      433.43     65.24 o 
  -7   5   0      367.17      463.73     39.60 o 
  -6   5   0     1510.23     1711.90     40.18 o 
  -5   5   0     1213.56     1247.44     31.59 o 
  -4   5   0      955.77     1195.82     26.19 o 
  -3   5   0     1052.00     1094.33     39.28 o 
  -2   5   0     2136.82     2050.80     63.26 o 
  -1   5   0     1382.89     1749.43     56.14 o 
   0   5   0      649.12      600.54     25.40 o 
   1   5   0       66.32      107.52     13.69 o 
   2   5   0    11182.07    10958.27    111.75 o 
   3   5   0     2580.17     2195.95    120.93 o 
   4   5   0     5154.98     5211.91    104.08 o 
   5   5   0      136.23       98.04     29.02 o 
   6   5   0       13.22       -4.15     20.91 o 
   7   5   0       13.64       37.67     28.84 o 
   8   5   0      697.97      554.72     66.14 o 
   9   5   0      205.65      195.00     57.49 o 
  10   5   0      165.97       79.30     46.86 o 
 -10   6   0        7.60       59.11     48.30 o 
  -9   6   0      102.14       34.42     37.85 o 
  -8   6   0      107.19      102.00     43.61 o 
  -7   6   0        0.38        9.91     30.82 o 
  -6   6   0      160.76      253.39     49.20 o 
  -5   6   0        6.93       13.76     10.95 o 
  -4   6   0     2951.00     3071.55     42.31 o 
  -3   6   0      636.31      551.13     31.74 o 
  -2   6   0     2692.62     2462.22    113.27 o 
  -1   6   0     2489.35     2807.16     57.02 o 
   0   6   0      373.02      332.05     23.16 o 
   1   6   0     1653.10     1867.89     47.70 o 
   2   6   0     2578.33     3006.87     63.39 o 
   3   6   0      773.98      988.93     39.84 o 
   4   6   0      399.01      395.86     30.22 o 
   5   6   0      262.05      257.12     29.84 o 
   6   6   0      119.64      105.60     24.79 o 
   7   6   0      607.65      599.77     70.47 o 
   8   6   0        9.90       24.87     36.76 o 
   9   6   0       34.11      101.28     45.96 o 
  10   6   0        1.67      -36.40     40.19 o 
 -10   7   0      151.68      125.43     52.44 o 
  -9   7   0        1.90      -18.74     31.90 o 
  -8   7   0     1632.79     1371.65    105.61 o 
  -7   7   0      103.92      109.75     43.07 o 
  -6   7   0       14.52       18.74     33.16 o 
  -5   7   0      115.76      127.42     39.83 o 
  -4   7   0      642.86      630.23     61.45 o 
  -3   7   0        1.99       -0.70     12.26 o 
  -2   7   0      379.02      409.71     29.28 o 
  -1   7   0        5.66       -0.41     11.75 o 
   0   7   0      366.21      344.77     25.45 o 
   1   7   0     2565.62     2514.12     59.09 o 
   2   7   0     1112.00     1147.10     56.59 o 
   3   7   0      253.28      214.25     24.29 o 
   4   7   0       17.38       12.38     14.37 o 
   5   7   0     1191.38     1376.92     55.78 o 
   6   7   0       20.42       54.97     36.76 o 
   7   7   0       32.26       -2.16     34.24 o 
   8   7   0      104.27      118.94     49.56 o 
   9   7   0       89.99      137.87     50.10 o 
  10   7   0       50.86       14.78     44.51 o 
  -9   8   0       39.84        1.44     45.05 o 
  -8   8   0       50.69       25.95     40.01 o 
  -7   8   0      496.84      422.61     70.47 o 
  -6   8   0        1.54        8.65     30.46 o 
  -5   8   0     1501.34     1500.51    101.64 o 
  -4   8   0      919.05      886.32     76.59 o 
  -3   8   0      199.28      155.17     42.35 o 
  -2   8   0      119.13      133.01     21.34 o 
  -1   8   0     2344.71     2186.54     60.31 o 
   0   8   0      796.60      742.98     37.97 o 
   1   8   0      631.59      518.52     33.00 o 
   2   8   0       14.86        9.22     21.81 o 
   3   8   0      674.77      840.79     45.41 o 
   4   8   0     4322.17     4377.77    173.37 o 
   5   8   0      105.68      112.75     25.46 o 
   6   8   0       60.30       63.62     36.58 o 
   7   8   0        7.51       -2.16     34.78 o 
   8   8   0       53.92       82.90     48.30 o 
   9   8   0       90.02      189.05     62.72 o 
  -9   9   0       69.63       16.76     47.22 o 
  -8   9   0       59.40       65.60     46.14 o 
  -7   9   0      390.00      386.93     74.43 o 
  -6   9   0     1242.48     1062.39     96.42 o 
  -5   9   0      176.40      163.46     50.10 o 
  -4   9   0      314.62      373.59     62.36 o 
  -3   9   0      206.51      284.57     52.44 o 
  -2   9   0      805.63      774.94     68.66 o 
  -1   9   0      167.25      117.32     37.67 o 
   0   9   0      231.36      158.12     23.68 o 
   1   9   0       19.17       54.52     18.19 o 
   2   9   0     1865.63     1984.27     64.40 o 
   3   9   0      242.48      279.42     32.18 o 
   4   9   0      801.19      916.04     51.16 o 
   5   9   0      605.17      625.00     69.74 o 
   6   9   0      141.31      208.15     53.16 o 
   7   9   0       22.24      -11.71     35.32 o 
   8   9   0        7.80      -31.90     31.90 o 
   9   9   0        1.40       10.99     44.69 o 
  -8  10   0       37.25       36.04     45.05 o 
  -7  10   0      210.68      234.83     70.11 o 
  -6  10   0       17.87       43.97     46.14 o 
  -5  10   0       70.62      106.87     49.92 o 
  -4  10   0     2294.68     1973.58    118.94 o 
  -3  10   0      489.14      485.87     67.04 o 
  -2  10   0      468.47      389.81     60.73 o 
  -1  10   0      578.76      606.44     65.78 o 
   0  10   0      196.31      203.83     43.07 o 
   1  10   0       66.03       71.17     21.65 o 
   2  10   0       13.33       16.96     25.23 o 
   3  10   0      218.95      240.29     32.68 o 
   4  10   0      232.58      304.79     37.33 o 
   5  10   0      741.92      801.07     83.98 o 
   6  10   0       95.72      119.31     46.32 o 
   7  10   0       46.37       66.50     42.53 o 
   8  10   0       15.86       -8.47     37.67 o 
  -7  11   0      228.96      298.26     75.51 o 
  -6  11   0        4.61       -2.88     43.97 o 
  -5  11   0        2.06        0.18     38.03 o 
  -4  11   0       56.71       41.27     38.93 o 
  -3  11   0      139.84      201.30     56.41 o 
  -2  11   0       92.35       84.88     40.91 o 
  -1  11   0      297.44      280.42     55.33 o 
   0  11   0      860.63      838.92     78.03 o 
   1  11   0      187.08      245.64     51.72 o 
   2  11   0      640.27      727.55     71.01 o 
   3  11   0      399.92      433.87     39.95 o 
   4  11   0       72.97      153.55     47.76 o 
   5  11   0       87.90      114.80     46.86 o 
   6  11   0       17.51       64.34     38.57 o 
   7  11   0        5.07        3.42     35.86 o 
  -6  12   0      297.76      280.24     80.56 o 
  -5  12   0       20.41       -0.18     42.35 o 
  -4  12   0      845.11      889.20    101.64 o 
  -3  12   0        3.57       11.71     39.11 o 
  -2  12   0      144.00      148.68     52.26 o 
  -1  12   0       15.70       47.94     40.55 o 
   0  12   0      233.43      285.83     59.29 o 
   1  12   0      346.64      340.43     58.75 o 
   2  12   0      524.88      539.04     68.48 o 
   3  12   0      213.28      246.72     52.80 o 
   4  12   0       11.89       66.86     34.24 o 
   5  12   0       44.01       92.81     47.76 o 
   6  12   0        0.24       26.31     37.31 o 
  -5  13   0        2.00      -39.47     39.47 o 
  -4  13   0       14.95       69.56     47.22 o 
  -3  13   0      232.10      214.28     64.16 o 
  -2  13   0       33.29      107.23     53.53 o 
  -1  13   0      220.69      276.10     64.70 o 
   0  13   0       10.37       20.00     36.04 o 
   1  13   0      184.60      168.32     52.98 o 
   2  13   0      249.82      229.96     58.21 o 
  -3  14   0      219.59      319.35     78.03 o 
  -2  14   0      183.97      164.00     66.14 o 
  -1  14   0       30.59       98.22     54.25 o 
   0  14   0      408.40      390.72     72.99 o 
   1  14   0      322.69      424.78     72.45 o 
  -1 -14   1       50.92       58.75     48.66 o 
   0 -14   1       72.53       14.06     51.18 o 
   1 -14   1       62.58       47.94     50.46 o 
   2 -14   1      483.62      394.14     83.44 o 
  -2 -13   1      149.97      196.62     52.26 o 
  -1 -13   1       52.17      -31.36     36.04 o 
   0 -13   1        0.44       30.10     38.75 o 
   1 -13   1        2.55      -32.26     32.26 o 
   2 -13   1      279.85      201.12     64.88 o 
   3 -13   1        0.28      -23.07     41.81 o 
   4 -13   1        8.58      -37.85     37.85 o 
   5 -13   1      157.22      192.47     73.17 o 
  -3 -12   1       26.15       42.53     33.70 o 
  -2 -12   1       33.55       20.36     41.99 o 
  -1 -12   1      195.44      239.51     56.23 o 
   0 -12   1       12.08        1.80     30.46 o 
   1 -12   1      289.19      302.41     60.55 o 
   2 -12   1      272.12      302.95     65.42 o 
   3 -12   1       91.37       89.21     43.07 o 
   4 -12   1       55.79       24.33     43.25 o 
   5 -12   1      143.55      144.90     63.44 o 
   6 -12   1      143.85      169.23     66.32 o 
  -7 -11   1       31.08      100.20     51.00 o 
  -6 -11   1       79.65       72.63     47.04 o 
  -5 -11   1      278.70      258.07     55.15 o 
  -4 -11   1      176.70      197.88     33.23 o 
  -3 -11   1        8.85       38.39     34.42 o 
  -2 -11   1       21.06       29.56     32.98 o 
  -1 -11   1     1372.43     1224.95     87.05 o 
   0 -11   1      120.38       96.06     41.09 o 
   1 -11   1        0.81      -27.39     27.39 o 
   2 -11   1      214.54      177.16     51.36 o 
   3 -11   1       56.59       38.03     40.91 o 
   4 -11   1      158.68      158.41     52.98 o 
   5 -11   1      328.43      259.70     61.82 o 
   6 -11   1        1.07      -39.83     39.83 o 
   7 -11   1        5.35      -12.98     43.61 o 
  -8 -10   1        0.10       13.88     45.24 o 
  -7 -10   1        0.71      -11.17     39.65 o 
  -6 -10   1      229.24      314.84     63.62 o 
  -5 -10   1       18.08       37.13     36.04 o 
  -4 -10   1      710.25      712.08     50.65 o 
  -3 -10   1      450.00      434.25     39.71 o 
  -2 -10   1      510.30      578.96     41.63 o 
  -1 -10   1      534.62      623.56     65.42 o 
   0 -10   1        2.84       -0.90     26.85 o 
   1 -10   1      105.25       83.62     37.85 o 
   2 -10   1     1143.66     1188.55     89.39 o 
   3 -10   1     1301.87     1283.88     95.70 o 
   4 -10   1      404.64      447.30     66.50 o 
   5 -10   1      297.56      309.26     65.60 o 
   6 -10   1       27.30       27.39     45.96 o 
   7 -10   1        5.24        4.69     37.49 o 
   8 -10   1      113.71      140.21     64.16 o 
  -8  -9   1        0.90      -12.07     35.68 o 
  -7  -9   1      139.13      123.27     51.54 o 
  -6  -9   1      229.74      198.96     51.36 o 
  -5  -9   1        2.76       10.04     20.47 o 
  -4  -9   1       25.14       33.84     21.34 o 
  -3  -9   1     2781.40     2991.51     84.17 o 
  -2  -9   1       30.71       56.82     19.60 o 
  -1  -9   1      550.82      484.91     35.10 o 
   0  -9   1       61.49       81.28     32.62 o 
   1  -9   1       89.96      120.75     39.11 o 
   2  -9   1      280.95      290.87     51.72 o 
   3  -9   1       20.82       31.00     32.98 o 
   4  -9   1      139.84      128.32     46.86 o 
   5  -9   1      830.91      833.69     89.39 o 
   6  -9   1      856.46      902.00     93.35 o 
   7  -9   1       83.33       77.85     46.68 o 
   8  -9   1      301.17      327.10     74.61 o 
   9  -9   1       47.11      -17.66     43.79 o 
  -9  -8   1       73.61       78.03     46.86 o 
  -8  -8   1       86.93       86.33     51.00 o 
  -7  -8   1       43.75       35.32     36.40 o 
  -6  -8   1        4.36       28.84     31.54 o 
  -5  -8   1     1072.41      914.15     59.20 o 
  -4  -8   1     2496.69     2604.39    162.47 o 
  -3  -8   1      541.49      507.22     37.82 o 
  -2  -8   1      297.40      317.24     29.81 o 
  -1  -8   1      183.06      238.19     27.03 o 
   0  -8   1     3084.58     3127.73     70.38 o 
   1  -8   1      718.70      821.69     48.21 o 
   2  -8   1     1216.93     1169.62     77.31 o 
   3  -8   1      120.55      111.20     36.58 o 
   4  -8   1      610.01      721.78     71.37 o 
   5  -8   1      102.03       77.13     39.47 o 
   6  -8   1      201.07      198.60     53.89 o 
   7  -8   1       32.51       38.75     44.15 o 
   8  -8   1      141.03      126.33     55.51 o 
   9  -8   1      410.22      508.94     81.10 o 
  -9  -7   1       14.74      -21.09     34.96 o 
  -8  -7   1       30.27       46.14     39.83 o 
  -7  -7   1        6.07       31.00     34.78 o 
  -6  -7   1     1680.94     1814.97     70.34 o 
  -5  -7   1       22.17       45.61     21.09 o 
  -4  -7   1     1121.87     1028.47     48.42 o 
  -3  -7   1     1722.07     1799.59     56.95 o 
  -2  -7   1     3130.62     2884.76    124.44 o 
  -1  -7   1        4.48       -2.30     16.49 o 
   0  -7   1      822.85      951.69     38.45 o 
   1  -7   1       19.31       29.87     12.63 o 
   2  -7   1        6.66       10.19     12.03 o 
   3  -7   1     4712.99     3980.32    129.94 o 
   4  -7   1      211.22      216.44     42.53 o 
   5  -7   1      650.42      648.38     35.10 o 
   6  -7   1      274.17      264.38     52.80 o 
   7  -7   1      568.19      655.10     79.84 o 
   8  -7   1       11.58       18.38     35.50 o 
   9  -7   1      715.87      787.74     90.65 o 
  10  -7   1        6.56       -2.16     38.21 o 
 -10  -6   1        0.25       25.77     43.43 o 
  -9  -6   1      203.33      202.21     59.65 o 
  -8  -6   1      190.95      298.08     59.29 o 
  -7  -6   1       17.71        8.29     28.65 o 
  -6  -6   1       18.61       12.80     27.57 o 
  -5  -6   1     1317.31     1193.53     56.77 o 
  -4  -6   1      840.81      893.85     42.64 o 
  -3  -6   1     6772.02     6928.60    104.46 o 
  -2  -6   1      622.36      481.85     29.06 o 
  -1  -6   1     1165.69     1047.87     38.66 o 
   0  -6   1     2877.82     3250.20     69.38 o 
   1  -6   1     6967.69     7003.76     87.79 o 
   2  -6   1       34.28       17.71     11.10 o 
   3  -6   1     4646.28     4562.72     73.60 o 
   4  -6   1       98.91      137.01     15.31 o 
   5  -6   1       68.06      156.65     20.54 o 
   6  -6   1     2222.60     2380.05     57.78 o 
   7  -6   1        3.10       15.50     32.08 o 
   8  -6   1      159.55      208.33     55.33 o 
   9  -6   1       62.61       98.76     49.02 o 
  10  -6   1       57.02      121.47     51.18 o 
 -10  -5   1        3.25      -11.71     38.03 o 
  -9  -5   1       94.45      115.16     49.56 o 
  -8  -5   1      218.46      320.43     56.77 o 
  -7  -5   1       41.27       32.26     30.46 o 
  -6  -5   1     1600.47     1596.74     91.19 o 
  -4  -5   1      438.32      519.93     51.00 o 
  -3  -5   1     2146.51     2768.36     63.29 o 
  -2  -5   1     3718.27     4421.51     78.85 o 
  -1  -5   1      889.35      724.29     29.45 o 
   0  -5   1     1988.58     2156.75     46.24 o 
   1  -5   1     1233.09     1798.63     45.51 o 
   2  -5   1      122.98       72.97     12.23 o 
   3  -5   1     5762.30     5920.77     79.58 o 
   4  -5   1     2754.75     2746.54     43.12 o 
   5  -5   1      283.78      278.63     17.76 o 
   6  -5   1     4699.65     4286.64     60.67 o 
   7  -5   1      929.65      795.18     38.90 o 
   8  -5   1        1.03      -16.22     29.92 o 
   9  -5   1      263.34      232.66     58.03 o 
  10  -5   1       32.42       30.10     40.55 o 
  11  -5   1       12.52        5.77     38.39 o 
 -11  -4   1        0.06       15.32     49.92 o 
 -10  -4   1       91.27      140.39     51.18 o 
  -9  -4   1        1.73      -22.35     28.84 o 
  -8  -4   1      644.37      523.72     69.02 o 
  -7  -4   1      127.23      222.03     44.51 o 
  -6  -4   1       52.62       35.86     27.93 o 
  -5  -4   1     1432.14     1444.28     78.94 o 
  -4  -4   1      469.32      367.11     39.65 o 
  -3  -4   1      503.05      463.70     39.29 o 
  -2  -4   1       14.14       16.82      9.51 o 
  -1  -4   1     2043.55     1711.71     86.14 o 
   0  -4   1      192.61      191.73     13.93 o 
   1  -4   1    30820.03    38229.35    218.78 o 
   2  -4   1     1638.48      929.64     45.24 o 
   3  -4   1      120.79      196.73     12.74 o 
   4  -4   1     1299.57     1283.39     31.43 o 
   5  -4   1     1057.65      993.06     28.34 o 
   6  -4   1     2030.82     2133.11     43.13 o 
   7  -4   1     3075.46     3003.70     69.15 o 
   8  -4   1      117.86      156.21     22.36 o 
   9  -4   1      383.82      340.43     59.65 o 
  10  -4   1      253.75      211.22     56.41 o 
 -11  -3   1        5.81       19.46     45.78 o 
 -10  -3   1        1.89       40.73     41.27 o 
  -9  -3   1       15.78        7.03     29.02 o 
  -8  -3   1       13.26       26.85     30.64 o 
  -7  -3   1      156.59      307.81     53.71 o 
  -6  -3   1       34.20       81.10     32.98 o 
  -5  -3   1     6494.93     6754.98    160.03 o 
  -4  -3   1     1144.24     1140.07     62.18 o 
  -3  -3   1     1767.85     1760.56     66.86 o 
  -2  -3   1     1168.21     1496.36     56.05 o 
  -1  -3   1     1100.28     1381.47     41.99 o 
   0  -3   1      494.10      382.95     16.32 o 
   1  -3   1       19.16        7.38      5.70 o 
   2  -3   1     2139.07     2278.83     36.70 o 
   3  -3   1     3301.70     3706.57     44.84 o 
   4  -3   1    12451.57    12970.06     88.57 o 
   5  -3   1      424.23      390.61     19.00 o 
   6  -3   1     1216.43     1224.17     34.13 o 
   7  -3   1     1057.82     1166.52     36.14 o 
   8  -3   1     1252.70     1276.75     46.14 o 
   9  -3   1      103.61      116.14     28.62 o 
  10  -3   1       92.83      176.80     49.02 o 
 -11  -2   1       92.15       67.58     49.02 o 
 -10  -2   1       39.14       99.12     48.30 o 
  -9  -2   1       22.01       -3.96     34.60 o 
  -8  -2   1       11.98       32.44     33.34 o 
  -7  -2   1      518.82      572.38     63.62 o 
  -6  -2   1      323.79      326.38     46.86 o 
  -5  -2   1       26.59       13.88     19.10 o 
  -4  -2   1     1365.02     1423.73     66.50 o 
  -3  -2   1       94.33       90.47     20.00 o 
  -2  -2   1     6915.11     6718.94    112.46 o 
  -1  -2   1    48060.79    54590.05    389.45 o 
   0  -2   1       36.16       49.06      5.93 o 
   1  -2   1     1455.26     1225.31     38.57 o 
   2  -2   1     5241.12     4131.25     47.17 o 
   3  -2   1      240.03       82.32      8.17 o 
   4  -2   1        1.98       74.60      9.42 o 
   5  -2   1     3636.24     3252.32     47.56 o 
   6  -2   1     1011.96     1393.61     35.53 o 
   7  -2   1     6366.96     5960.56     74.93 o 
   8  -2   1       41.05       59.23     17.72 o 
   9  -2   1       62.45       47.91     22.82 o 
  10  -2   1      125.87       88.67     44.69 o 
 -11  -1   1       15.93       36.58     45.42 o 
 -10  -1   1      130.98      113.18     46.14 o 
  -9  -1   1       65.72      111.38     43.61 o 
  -8  -1   1      822.12      767.37     74.07 o 
  -7  -1   1      770.03      765.93     70.47 o 
  -6  -1   1       21.06        3.42     21.81 o 
  -5  -1   1     1116.31     1277.94     66.14 o 
  -4  -1   1      694.38      667.89     47.40 o 
  -3  -1   1     8193.58     9745.54    148.68 o 
  -2  -1   1     2556.47     4213.53     81.64 o 
  -1  -1   1     1331.16     3505.81     59.11 o 
   0  -1   1     5418.57     2556.72     71.37 o 
   1  -1   1     6854.22    10317.74    103.45 o 
   2  -1   1    17887.09    20800.33    119.34 o 
   3  -1   1      390.17      604.36     16.99 o 
   4  -1   1      208.64      113.91     10.29 o 
   5  -1   1     8647.25    10189.62     84.56 o 
   6  -1   1      752.85      950.17     29.74 o 
   7  -1   1      209.49      246.52     23.49 o 
   8  -1   1      897.13      938.06     41.89 o 
   9  -1   1       78.33       81.81     20.79 o 
  10  -1   1      245.78      267.60     37.61 o 
  11  -1   1       59.50       71.19     37.31 o 
 -11   0   1      128.11      121.65     55.69 o 
 -10   0   1       20.00       -7.03     29.92 o 
  -9   0   1      212.84      241.67     54.61 o 
  -8   0   1      649.88      617.07     68.30 o 
  -7   0   1        9.57       -0.82     18.14 o 
  -6   0   1      322.45      340.30     32.87 o 
  -5   0   1      526.10      497.09     25.23 o 
  -4   0   1     2314.41     2577.00     45.37 o 
  -3   0   1     1299.50     1873.61     35.40 o 
  -2   0   1     6020.97     5118.55     63.12 o 
  -1   0   1    22513.05    18317.14    120.04 o 
   0   0   1     7824.20        2.34      1.44 o 
   1   0   1     6247.22     2304.73     20.63 o 
   2   0   1       31.14      297.12     10.13 o 
   3   0   1     4513.27     6122.79     50.67 o 
   4   0   1      189.45      324.68     15.70 o 
   5   0   1     2868.83     2864.36     51.17 o 
   6   0   1      204.15      286.62     22.80 o 
   7   0   1       45.79       38.75     15.00 o 
   8   0   1     1252.79     1171.83     45.47 o 
   9   0   1      302.04      276.10     36.24 o 
  10   0   1      273.69      277.49     37.97 o 
  11   0   1      159.96      195.54     49.92 o 
 -11   1   1       30.64       93.53     46.14 o 
 -10   1   1       42.54       40.37     37.49 o 
  -9   1   1        2.24       11.26     25.46 o 
  -8   1   1     1064.67      960.01     55.14 o 
  -7   1   1     2419.92     2596.91     70.19 o 
  -6   1   1      900.90     1133.39     39.24 o 
  -5   1   1     2543.08     3048.57     54.20 o 
  -4   1   1      469.89      374.04     19.76 o 
  -3   1   1     1166.54     1663.75     31.62 o 
  -2   1   1     1552.47     1986.54     34.67 o 
  -1   1   1       66.46       76.36      9.10 o 
   0   1   1       29.56      105.31      6.00 o 
   1   1   1     2234.00      989.11     20.62 o 
   2   1   1      181.23      769.97     23.31 o 
   3   1   1    17820.14    21575.20    162.76 o 
   4   1   1     2213.70     2712.99     45.38 o 
   5   1   1     2613.00     2760.97     50.81 o 
   6   1   1     1776.93     1689.61     51.98 o 
   7   1   1       38.67       44.63     20.83 o 
   8   1   1        5.16       -4.17     18.91 o 
   9   1   1      559.44      518.93     44.21 o 
  10   1   1      173.12      182.74     51.90 o 
  11   1   1      232.13      285.47     62.18 o 
 -11   2   1       16.50       93.89     48.48 o 
 -10   2   1      262.28      272.95     41.91 o 
  -9   2   1      376.08      370.97     44.66 o 
  -8   2   1      792.64      805.69     51.93 o 
  -7   2   1       75.70       64.94     17.06 o 
  -6   2   1        6.32       44.08     13.73 o 
  -5   2   1     1326.34     1764.96     42.00 o 
  -4   2   1      293.75      148.63     13.70 o 
  -3   2   1     2356.83     2057.16     26.47 o 
  -2   2   1    43832.97    48294.50    183.76 o 
  -1   2   1       33.11       40.93      7.43 o 
   0   2   1      754.66     1488.15     30.37 o 
   1   2   1     6794.49     7180.04     82.63 o 
   2   2   1       13.64       37.61      8.77 o 
   3   2   1       69.83       78.96     12.62 o 
   4   2   1       49.45       92.03     15.85 o 
   5   2   1      123.15      132.33     19.62 o 
   6   2   1     2535.21     2211.37     64.42 o 
   7   2   1     1031.01      893.32     47.20 o 
   8   2   1      102.26       87.23     35.32 o 
   9   2   1       22.18       33.52     35.50 o 
  10   2   1       10.82       40.01     39.29 o 
  11   2   1        0.71      -36.94     36.94 o 
 -11   3   1       23.13       86.14     47.58 o 
 -10   3   1      231.92      205.89     38.12 o 
  -9   3   1      701.83      777.53     58.96 o 
  -8   3   1       17.85       22.40     21.04 o 
  -7   3   1     3154.07     3142.28    103.95 o 
  -6   3   1      136.07      142.49     19.44 o 
  -5   3   1      135.45      127.03     12.87 o 
  -4   3   1     3623.82     3513.68     43.11 o 
  -3   3   1     2129.29     2116.94     26.87 o 
  -2   3   1    14871.55    19325.12    153.79 o 
  -1   3   1    21995.17    24344.63    158.00 o 
   0   3   1       77.96       47.37      7.96 o 
   1   3   1    28476.89    35577.98    196.90 o 
   2   3   1     6022.18     7049.90    144.45 o 
   3   3   1      280.08      337.01     32.62 o 
   4   3   1      249.75      247.44     31.54 o 
   5   3   1     1717.43     1665.41     75.33 o 
   6   3   1     1251.73     1142.59     67.58 o 
   7   3   1       93.58      171.21     40.73 o 
   8   3   1       32.75       34.60     30.28 o 
   9   3   1      299.13      240.05     51.36 o 
  10   3   1        1.82       19.28     36.22 o 
  11   3   1      173.24      153.01     54.61 o 
 -11   4   1        6.10      -27.75     33.52 o 
 -10   4   1       43.87       49.92     41.09 o 
  -9   4   1      578.46      578.58     51.38 o 
  -8   4   1      191.99      165.05     31.02 o 
  -7   4   1      201.13      213.46     31.58 o 
  -6   4   1     1891.03     1795.22     39.58 o 
  -5   4   1      599.96      621.19     22.39 o 
  -4   4   1    10578.84    11072.80     73.37 o 
  -3   4   1     8350.17    10889.91    118.30 o 
  -2   4   1     1363.39      917.92     33.10 o 
  -1   4   1     3413.51     4863.98     66.00 o 
   0   4   1    11743.85    13774.03    111.31 o 
   1   4   1     3216.76     3384.27     51.85 o 
   2   4   1     2635.68     2394.15     45.46 o 
   3   4   1     2316.72     2735.84    146.52 o 
   4   4   1     1386.90     1273.79     65.24 o 
   5   4   1     1200.07     1083.12     64.52 o 
   6   4   1        6.03      -12.44     21.27 o 
   7   4   1        6.65        4.51     24.87 o 
   8   4   1      449.73      364.58     53.53 o 
   9   4   1      635.54      603.19     74.97 o 
  10   4   1        6.56      -18.20     34.42 o 
  11   4   1       78.34       23.43     41.09 o 
 -10   5   1      262.37      297.90     65.96 o 
  -9   5   1       41.78       28.11     40.91 o 
  -8   5   1       11.32       18.04     21.00 o 
  -7   5   1      166.95      105.81     26.34 o 
  -6   5   1     2410.28     2274.73     98.04 o 
  -5   5   1       12.18       17.17      9.19 o 
  -4   5   1      631.11      526.04     18.09 o 
  -3   5   1     2843.19     3099.25     66.38 o 
  -2   5   1     6838.18     7227.65     94.37 o 
  -1   5   1    14469.97    16972.50    322.05 o 
   0   5   1       14.87        5.96      8.08 o 
   1   5   1      231.24      169.54     15.56 o 
   2   5   1     7497.86     9493.80    103.51 o 
   3   5   1     1807.93     2076.24     49.45 o 
   4   5   1      234.67      322.26     24.42 o 
   5   5   1     1371.11     1390.93     77.31 o 
   6   5   1      198.39      216.44     41.09 o 
   7   5   1       13.46       27.75     31.54 o 
   8   5   1       28.79      -18.56     25.59 o 
   9   5   1       39.44       83.80     45.96 o 
  10   5   1        2.85      -30.64     33.88 o 
  11   5   1       45.69       86.87     53.71 o 
 -10   6   1       18.33        0.18     40.19 o 
  -9   6   1      600.59      601.39     83.62 o 
  -8   6   1       35.03       52.98     38.39 o 
  -7   6   1      142.12      108.49     41.09 o 
  -6   6   1      486.98      478.12     70.29 o 
  -5   6   1      146.48      181.42     22.63 o 
  -4   6   1     1279.50     1397.46     54.53 o 
  -3   6   1    22051.17    24167.71    208.46 o 
  -2   6   1       91.05       90.71     17.14 o 
  -1   6   1      480.96      533.24     28.19 o 
   0   6   1     1458.62     1689.37     45.57 o 
   1   6   1     2902.04     2966.81     59.77 o 
   2   6   1      405.90      438.85     26.81 o 
   3   6   1      234.49      325.63     24.42 o 
   4   6   1     1276.97     1288.80     47.85 o 
   5   6   1      301.24      254.23     27.60 o 
   6   6   1     1196.65     1282.44     85.78 o 
   7   6   1      305.74      282.76     52.26 o 
   8   6   1       47.99       89.03     40.55 o 
   9   6   1      177.26      222.39     56.95 o 
  10   6   1      178.42      221.85     62.72 o 
 -10   7   1        1.82       24.33     45.60 o 
  -9   7   1      163.25      125.07     53.89 o 
  -8   7   1      424.37      377.20     72.27 o 
  -7   7   1      166.45      125.79     44.51 o 
  -6   7   1      782.95      646.99     71.91 o 
  -5   7   1     1034.08     1108.41     41.84 o 
  -4   7   1      136.91      154.35     24.46 o 
  -3   7   1      619.48      677.14     39.84 o 
  -2   7   1      331.58      291.00     39.47 o 
  -1   7   1      161.61      190.13     21.98 o 
   0   7   1     7594.57     7667.65    104.96 o 
   1   7   1     1039.63      895.48     38.39 o 
   2   7   1     2897.35     3153.40     68.84 o 
   3   7   1     1068.33     1158.37     45.90 o 
   4   7   1     1698.64     1847.57     64.34 o 
   5   7   1        1.58        0.60     19.28 o 
   6   7   1       53.18       40.55     32.44 o 
   7   7   1        0.02      -20.91     25.95 o 
   8   7   1        0.24      -21.99     30.82 o 
   9   7   1      227.83      231.04     61.82 o 
  10   7   1       11.60        8.83     46.14 o 
  -9   8   1       65.62       75.15     51.00 o 
  -8   8   1      167.50      128.86     54.61 o 
  -7   8   1        0.33       24.87     39.83 o 
  -6   8   1      129.16      129.22     47.04 o 
  -5   8   1     3361.57     3454.80    142.19 o 
  -4   8   1       16.66       42.89     32.62 o 
  -3   8   1     4506.62     4621.41     96.25 o 
  -2   8   1     1833.01     1845.33     60.26 o 
  -1   8   1      925.15     1040.66     44.49 o 
   0   8   1      216.13      266.93     26.66 o 
   1   8   1     1195.86     1333.52     48.74 o 
   2   8   1      910.73      744.41     37.59 o 
   3   8   1     4862.37     5360.26    132.82 o 
   4   8   1      348.26      343.21     31.84 o 
   5   8   1      191.22      205.27     45.96 o 
   6   8   1      343.97      363.50     58.93 o 
   7   8   1      503.92      457.40     67.58 o 
   8   8   1       95.52       83.26     43.25 o 
   9   8   1       33.71       59.47     45.42 o 
  -9   9   1       74.99       80.74     58.57 o 
  -8   9   1        0.98       -9.01     43.07 o 
  -7   9   1      516.64      438.65     74.97 o 
  -6   9   1      281.70      341.34     69.74 o 
  -5   9   1     1605.41     1447.70    103.63 o 
  -4   9   1      315.49      302.05     56.77 o 
  -3   9   1      115.15       82.72     36.40 o 
  -2   9   1     1949.06     1806.70    100.02 o 
  -1   9   1      358.11      403.27     33.20 o 
   0   9   1     1105.76     1199.98    105.07 o 
   1   9   1      742.55      565.19     49.56 o 
   2   9   1      598.93      555.02     39.14 o 
   3   9   1      261.11      223.13     28.67 o 
   4   9   1     2380.92     2669.77     79.03 o 
   5   9   1       79.86       93.71     40.19 o 
   6   9   1        8.09        5.41     32.44 o 
   7   9   1        7.97       -5.59     34.60 o 
   8   9   1        9.83       21.27     42.17 o 
   9   9   1       58.23       88.31     53.53 o 
  -8  10   1      207.51      282.22     73.89 o 
  -7  10   1       48.38       44.87     45.96 o 
  -6  10   1      273.49      361.70     73.17 o 
  -5  10   1        2.39       31.72     40.91 o 
  -4  10   1      866.26      873.34     83.44 o 
  -3  10   1      226.81      220.05     53.89 o 
  -2  10   1     1409.01     1538.17     98.04 o 
  -1  10   1       18.96       10.45     28.29 o 
   0  10   1      385.73      388.14     34.32 o 
   1  10   1      320.30      254.71     29.90 o 
   2  10   1       76.98       51.99     19.94 o 
   3  10   1      571.93      545.19     41.11 o 
   4  10   1      306.13      345.30     59.65 o 
   5  10   1       56.45       85.96     40.19 o 
   6  10   1       28.75       76.95     43.97 o 
   7  10   1      571.24      683.39     85.60 o 
   8  10   1       29.33       27.03     41.45 o 
  -7  11   1      185.76      183.46     64.70 o 
  -6  11   1       34.70       93.35     50.28 o 
  -5  11   1      656.28      576.88     85.42 o 
  -4  11   1      259.97      225.63     58.03 o 
  -3  11   1      526.34      601.93     76.59 o 
  -2  11   1       18.70        1.44     33.70 o 
  -1  11   1      589.92      561.56     71.55 o 
   0  11   1      344.13      277.00     52.80 o 
   1  11   1     1332.36     1317.85     59.43 o 
   2  11   1       43.27       48.86     22.60 o 
   3  11   1       41.49       44.69     21.75 o 
   4  11   1        0.18        2.70     27.21 o 
   5  11   1       39.53       38.39     43.97 o 
   6  11   1      248.04      194.10     54.07 o 
   7  11   1       16.22      -32.44     33.52 o 
  -6  12   1       25.60      -24.69     45.24 o 
  -5  12   1      569.40      538.86     89.03 o 
  -4  12   1      161.60      295.02     66.86 o 
  -3  12   1        8.41       -4.87     36.40 o 
  -2  12   1       35.39       57.31     41.27 o 
  -1  12   1       39.96       43.79     37.67 o 
   0  12   1       42.30       59.83     38.75 o 
   1  12   1      170.19      216.98     52.44 o 
   2  12   1      108.44      120.75     42.53 o 
   3  12   1       23.46       41.09     33.70 o 
   4  12   1      295.08      300.25     57.67 o 
   5  12   1      191.22      242.21     56.23 o 
   6  12   1       12.67       81.28     45.96 o 
  -5  13   1       10.12       49.56     55.33 o 
  -4  13   1       34.77       34.24     49.38 o 
  -3  13   1       11.46        3.96     42.71 o 
  -2  13   1      444.25      578.32     83.44 o 
  -1  13   1      342.31      375.94     65.24 o 
   0  13   1        0.54       24.51     40.55 o 
   1  13   1      286.98      377.56     64.52 o 
   5  13   1      107.86      124.17     47.76 o 
  -3  14   1       87.40       54.07     57.49 o 
  -2  14   1        4.77       43.61     53.53 o 
  -1  14   1       44.52       25.23     44.69 o 
   0  14   1       48.00       56.95     50.28 o 
   1  14   1      273.13      275.92     64.70 o 
   0 -14   2       21.57       29.92     49.56 o 
   1 -14   2       70.46      108.85     56.41 o 
  -3 -13   2        1.89       18.74     40.73 o 
  -2 -13   2      449.17      415.23     71.01 o 
  -1 -13   2        0.15      -11.17     36.58 o 
   0 -13   2       85.65      104.53     48.48 o 
   1 -13   2       28.25      -17.30     43.79 o 
   2 -13   2       37.25       73.53     48.84 o 
   3 -13   2      254.97      270.15     72.81 o 
   4 -13   2      147.95      125.61     60.55 o 
  -4 -12   2       62.87       83.26     44.69 o 
  -3 -12   2      104.95      157.87     50.28 o 
  -2 -12   2        0.83       16.40     32.44 o 
  -1 -12   2        0.41       33.70     34.60 o 
   0 -12   2      520.99      535.61     75.33 o 
   1 -12   2      754.66      767.37     87.59 o 
   2 -12   2      105.39      107.41     46.50 o 
   3 -12   2     1557.53     1370.21    112.10 o 
   4 -12   2       72.54       75.69     52.98 o 
   5 -12   2       54.53        7.75     48.30 o 
   6 -12   2        2.56       -3.96     51.18 o 
  -6 -11   2       38.46       91.37     42.89 o 
  -5 -11   2      123.07      201.85     52.80 o 
  -4 -11   2       22.04       16.22     35.32 o 
  -3 -11   2       27.23       38.93     34.24 o 
  -2 -11   2       15.84       11.17     30.28 o 
  -1 -11   2      211.72      136.97     43.79 o 
   0 -11   2        4.59       11.35     36.58 o 
   1 -11   2      349.40      384.23     62.54 o 
   2 -11   2       12.55       30.82     35.86 o 
   3 -11   2      332.21      318.45     61.09 o 
   4 -11   2     1407.86     1342.81    104.35 o 
   5 -11   2       11.77       29.92     43.25 o 
   6 -11   2       60.92      119.31     57.31 o 
   7 -11   2       11.18      -29.56     41.63 o 
  -7 -10   2       75.36       75.33     44.87 o 
  -6 -10   2       22.64       10.99     38.93 o 
  -5 -10   2       17.07       34.56     24.75 o 
  -4 -10   2       64.56       86.87     27.21 o 
  -3 -10   2       51.25       23.24     20.16 o 
  -2 -10   2      456.45      485.15     59.29 o 
  -1 -10   2       26.96       -0.90     29.20 o 
   0 -10   2      313.73      275.92     52.62 o 
   1 -10   2       10.60       16.76     30.28 o 
   2 -10   2     2337.29     2018.10    110.29 o 
   3 -10   2      113.57      139.85     49.20 o 
   4 -10   2      656.28      601.39     74.25 o 
   5 -10   2      127.01      162.74     55.87 o 
   6 -10   2       77.60       71.55     47.58 o 
   7 -10   2      308.45      299.52     71.01 o 
   8 -10   2       19.46       61.45     59.83 o 
  -8  -9   2       47.16       60.91     47.76 o 
  -7  -9   2       33.50       53.71     42.53 o 
  -6  -9   2       65.99       67.40     40.37 o 
  -5  -9   2       92.65       43.30     24.58 o 
  -4  -9   2      416.67      558.36     44.43 o 
  -3  -9   2       14.74        0.44     18.63 o 
  -2  -9   2      464.76      482.00     36.08 o 
  -1  -9   2      161.05      133.72     36.22 o 
   0  -9   2      257.39      195.90     40.91 o 
   1  -9   2     1797.30     1958.62    102.18 o 
   2  -9   2        4.50       -9.01     25.41 o 
   3  -9   2      120.88      166.16     43.97 o 
   4  -9   2        0.96        1.80     30.64 o 
   5  -9   2      515.10      522.28     71.55 o 
   6  -9   2       27.66      -31.00     31.00 o 
   7  -9   2      786.48      825.40     95.70 o 
   8  -9   2        6.08       72.63     52.80 o 
   9  -9   2        0.14       18.92     46.32 o 
  -9  -8   2        2.77        7.93     46.32 o 
  -8  -8   2       51.40       20.18     37.31 o 
  -7  -8   2      134.76      110.11     45.96 o 
  -6  -8   2        0.22      -11.46     20.26 o 
  -5  -8   2        1.67       36.59     22.18 o 
  -4  -8   2      553.53      744.05     47.67 o 
  -3  -8   2      235.06      245.47     36.31 o 
  -2  -8   2      123.48      145.52     23.48 o 
  -1  -8   2     1403.25     1415.53     51.76 o 
   0  -8   2     1129.90     1095.14     43.14 o 
   1  -8   2      571.14      583.01     56.59 o 
   2  -8   2     2164.38     2061.35     98.58 o 
   3  -8   2      417.69      383.69     53.16 o 
   4  -8   2      108.65      109.21     41.09 o 
   5  -8   2      274.60      269.79     56.05 o 
   6  -8   2       27.71        6.49     32.44 o 
   7  -8   2       34.52       81.64     46.50 o 
   8  -8   2      877.94      872.26     98.94 o 
   9  -8   2       50.36       80.02     47.22 o 
  -9  -7   2        0.34      -29.92     32.44 o 
  -8  -7   2        4.55       22.35     35.32 o 
  -7  -7   2       22.61       60.15     26.10 o 
  -6  -7   2      183.94      222.44     35.20 o 
  -5  -7   2     1197.23     1158.13     54.71 o 
  -4  -7   2      367.37      350.90     32.49 o 
  -3  -7   2       47.89       92.39     21.15 o 
  -2  -7   2       22.60       26.49     15.46 o 
  -1  -7   2       97.81      167.19     21.31 o 
   0  -7   2      583.38      503.14     36.58 o 
   1  -7   2      368.48      382.61     34.15 o 
   2  -7   2     1031.25      893.17     62.54 o 
   3  -7   2     1281.86     1174.49     73.89 o 
   4  -7   2     2074.08     2138.12    106.51 o 
   5  -7   2     3201.28     3423.26     72.30 o 
   6  -7   2      104.01       87.26     20.67 o 
   7  -7   2      132.29      103.81     45.78 o 
   8  -7   2      401.46      515.97     76.05 o 
   9  -7   2       38.52        9.19     38.21 o 
  10  -7   2        0.05       -2.34     40.73 o 
 -10  -6   2      118.76      122.37     56.95 o 
  -9  -6   2       16.38      -25.77     31.36 o 
  -8  -6   2        2.00       -2.52     34.06 o 
  -7  -6   2       33.43       50.10     36.22 o 
  -6  -6   2      162.47      162.20     41.45 o 
  -5  -6   2        5.77       22.68     18.64 o 
  -4  -6   2     1107.73     1252.26     61.54 o 
  -3  -6   2      422.32      584.99     36.25 o 
  -2  -6   2      546.24      642.45     34.74 o 
  -1  -6   2     3285.56     3613.15     67.51 o 
   0  -6   2       99.05      101.58     15.64 o 
   1  -6   2       37.54       58.03     12.17 o 
   2  -6   2      506.91      601.64     26.74 o 
   3  -6   2     3939.68     4409.61    130.12 o 
   4  -6   2        3.53        8.29     23.43 o 
   5  -6   2      290.93      266.77     24.91 o 
   6  -6   2     1494.50     1460.80     52.56 o 
   7  -6   2       93.29       91.25     20.40 o 
   8  -6   2      751.37      606.26     75.87 o 
   9  -6   2       84.63      121.29     53.16 o 
  10  -6   2        0.43      -35.86     35.86 o 
 -10  -5   2       23.13      -21.81     36.94 o 
  -9  -5   2       74.03       56.59     43.25 o 
  -8  -5   2       33.10       66.68     44.15 o 
  -7  -5   2      302.89      218.61     50.82 o 
  -6  -5   2        7.27        9.19     25.23 o 
  -5  -5   2      663.74      581.93     54.79 o 
  -4  -5   2     2153.53     1929.61     87.77 o 
  -3  -5   2       77.26       31.61     14.27 o 
  -2  -5   2       23.12       88.94     16.25 o 
  -1  -5   2        3.36       63.16     13.50 o 
   0  -5   2      416.90      435.10     23.15 o 
   1  -5   2      538.70      641.40     24.39 o 
   2  -5   2     5452.50     6225.52     69.32 o 
   3  -5   2      747.21      814.50     19.85 o 
   4  -5   2      107.91      138.74     15.70 o 
   5  -5   2     1025.18     1157.25     41.20 o 
   6  -5   2     3939.12     4214.67     89.90 o 
   7  -5   2       10.79       14.26     15.80 o 
   8  -5   2      435.56      390.54     62.90 o 
   9  -5   2        9.29       -7.57     35.14 o 
  10  -5   2       22.84       12.44     41.09 o 
 -10  -4   2       39.69       21.09     44.33 o 
  -9  -4   2      104.04       69.74     41.99 o 
  -8  -4   2       24.97       38.93     34.42 o 
  -7  -4   2     1490.23     1585.57    102.18 o 
  -6  -4   2       93.46      112.64     38.03 o 
  -5  -4   2       67.53       74.79     27.39 o 
  -4  -4   2     3731.98     3591.23    112.82 o 
  -3  -4   2      753.10     1078.43     62.00 o 
  -2  -4   2      214.19      205.71     20.07 o 
  -1  -4   2     4664.94     4846.37    130.12 o 
   0  -4   2     2872.26     2854.53     46.41 o 
   1  -4   2      995.18      732.45     21.79 o 
   2  -4   2      184.92       74.14      9.17 o 
   3  -4   2      101.01       63.86     12.53 o 
   4  -4   2        7.39       11.84      6.93 o 
   5  -4   2     1338.94     1348.03     32.17 o 
   6  -4   2      120.53      141.04     17.04 o 
   7  -4   2     1251.88     1404.38     47.83 o 
   8  -4   2       16.79       50.96     18.85 o 
   9  -4   2     1432.35     1424.27    101.64 o 
  10  -4   2      114.96      120.75     49.38 o 
 -10  -3   2      124.14      210.68     62.72 o 
  -9  -3   2        0.16       32.80     39.29 o 
  -8  -3   2      225.32      237.53     54.25 o 
  -7  -3   2       53.71      103.45     40.73 o 
  -5  -3   2      246.65      262.94     40.19 o 
  -4  -3   2     3219.61     3374.61    108.31 o 
  -3  -3   2      394.28      389.99     39.29 o 
  -2  -3   2     1568.91     1570.61     59.11 o 
  -1  -3   2       80.44      181.70     15.49 o 
   0  -3   2      723.84      854.03     42.53 o 
   1  -3   2      693.05      809.76     18.33 o 
   2  -3   2     4553.23     4218.75     91.19 o 
   3  -3   2     3557.36     3403.25     45.99 o 
   4  -3   2     6750.93     7037.07     82.06 o 
   5  -3   2     1851.00     1635.25     34.25 o 
   6  -3   2        3.75       12.12      9.92 o 
   7  -3   2      590.50      557.49     26.83 o 
   8  -3   2      762.50      781.17     32.90 o 
   9  -3   2       22.28       36.47     22.48 o 
 -11  -2   2        1.94       -9.01     44.33 o 
 -10  -2   2       38.24       40.19     41.45 o 
  -9  -2   2      120.48      123.63     46.32 o 
  -8  -2   2      482.56      504.43     66.14 o 
  -7  -2   2     3152.08     3782.62    145.62 o 
  -6  -2   2     1136.37     1060.23     71.19 o 
  -5  -2   2      148.04      172.65     34.60 o 
  -4  -2   2      162.97      203.47     33.52 o 
  -3  -2   2     7816.10     8824.26    156.61 o 
  -2  -2   2      992.31     1378.32     53.34 o 
  -1  -2   2    49009.09    60767.61    433.07 o 
   0  -2   2     2028.06     1695.32     30.35 o 
   1  -2   2     1295.49     1461.58     45.42 o 
   2  -2   2     2139.79     3091.54     41.27 o 
   3  -2   2      688.68      925.88     19.95 o 
   4  -2   2      807.92      471.00     17.65 o 
   5  -2   2      423.50      731.69     23.87 o 
   6  -2   2     4536.11     5632.63     68.10 o 
   7  -2   2     1533.78     1546.33     40.49 o 
   8  -2   2     1135.77     1155.60     38.43 o 
   9  -2   2       32.81       35.67     18.74 o 
  10  -2   2       48.27      104.17     43.61 o 
 -11  -1   2      104.44       57.49     49.92 o 
 -10  -1   2        9.71      -17.12     33.88 o 
  -9  -1   2      480.94      670.78     79.12 o 
  -8  -1   2       59.69       94.07     43.07 o 
  -7  -1   2      172.69      173.01     41.63 o 
  -6  -1   2     2144.19     2037.56     96.96 o 
  -5  -1   2     4440.81     4391.04    127.05 o 
  -4  -1   2      194.94      161.66     30.10 o 
  -3  -1   2      812.37      563.19     38.93 o 
  -2  -1   2     2432.23     3516.26     81.28 o 
  -1  -1   2     6753.78    11240.10    131.92 o 
   0  -1   2    19151.61    14163.00    121.56 o 
   1  -1   2     1458.53      427.66     16.49 o 
   2  -1   2    15210.93    14570.23    170.30 o 
   3  -1   2      715.57      864.19     31.01 o 
   4  -1   2      754.91      637.13     19.57 o 
   5  -1   2      731.81      655.30     23.12 o 
   6  -1   2     2369.00     2140.03     42.04 o 
   7  -1   2      384.37      295.41     21.36 o 
   8  -1   2      608.87      570.42     34.23 o 
   9  -1   2       26.56       38.38     20.40 o 
  10  -1   2       36.15       33.49     26.14 o 
  11  -1   2       22.77       30.64     38.39 o 
 -11   0   2        9.35       30.46     46.32 o 
 -10   0   2       20.59       55.15     44.33 o 
  -9   0   2        1.51       33.34     34.78 o 
  -8   0   2     1425.92     1369.13     95.34 o 
  -7   0   2     1159.21     1222.43     83.98 o 
  -6   0   2      780.00      886.68     67.76 o 
  -5   0   2     1059.36     1085.10     67.04 o 
  -4   0   2     3739.27     3922.30     76.45 o 
  -3   0   2     9873.24     9849.58    111.50 o 
  -2   0   2    22775.14    26527.92    251.23 o 
  -1   0   2      206.04      831.76     30.01 o 
   0   0   2      591.73      112.46     10.99 o 
   1   0   2       94.81      411.66     18.17 o 
   2   0   2       36.33      253.92      9.30 o 
   3   0   2     4679.50     6388.48     78.66 o 
   4   0   2     2356.33     2113.39     39.42 o 
   5   0   2     8547.31     9454.70     80.45 o 
   6   0   2     1487.78     1777.90     39.07 o 
   7   0   2      305.42      304.65     24.78 o 
   8   0   2      558.78      518.33     32.66 o 
   9   0   2      515.07      545.99     67.22 o 
  10   0   2       35.50       70.93     26.07 o 
  11   0   2        5.50        9.75     23.86 o 
 -11   1   2      159.22      235.91     64.70 o 
 -10   1   2        5.76       14.60     37.49 o 
  -9   1   2      990.85     1010.49     90.29 o 
  -8   1   2      561.19      730.79     55.95 o 
  -7   1   2        6.64       -1.74     18.29 o 
  -6   1   2        5.32       19.83     17.56 o 
  -5   1   2     5190.90     4364.12     87.96 o 
  -4   1   2      118.90      109.20     18.39 o 
  -3   1   2      627.03      508.90     27.92 o 
  -2   1   2     1273.42     1123.41     26.86 o 
  -1   1   2     2360.08     2222.68     93.89 o 
   0   1   2    24799.37    30090.76    183.88 o 
   1   1   2     4008.32     3296.97     89.03 o 
   2   1   2      659.42      314.21     12.54 o 
   3   1   2     6014.89     5628.79     47.73 o 
   4   1   2    12847.10    13690.95    162.71 o 
   5   1   2     1718.05     2366.50     63.77 o 
   6   1   2     1189.23      946.38     34.02 o 
   7   1   2      238.58      325.88     25.03 o 
   8   1   2      597.14      567.07     47.40 o 
   9   1   2      112.49       98.97     27.58 o 
  10   1   2       21.03       33.67     24.38 o 
  11   1   2        3.77        6.85     34.96 o 
 -11   2   2      144.59      234.47     59.29 o 
 -10   2   2       50.08       72.40     32.83 o 
  -9   2   2       93.35      135.98     32.71 o 
  -8   2   2     2386.70     2575.88     89.18 o 
  -7   2   2      112.58       87.33     26.16 o 
  -6   2   2     1601.89     1586.55     61.73 o 
  -5   2   2      620.51      582.62     26.70 o 
  -4   2   2     2795.59     3404.92     51.01 o 
  -3   2   2     1809.32     2078.79     30.62 o 
  -2   2   2    29495.20    31122.79    284.57 o 
  -1   2   2      694.72     1308.29     38.57 o 
   0   2   2      578.00     1349.63     19.77 o 
   1   2   2     1650.71     2614.01    111.53 o 
   2   2   2     8620.20     8372.20    130.85 o 
   3   2   2    20039.78    22294.36    165.39 o 
   4   2   2     7046.66     7617.59     99.65 o 
   5   2   2       25.24       50.93     15.37 o 
   6   2   2     1026.42     1157.61     48.82 o 
   7   2   2     2510.62     2834.68     79.75 o 
   8   2   2      381.98      442.52     69.20 o 
   9   2   2       96.53      124.61     30.84 o 
  10   2   2       17.40       10.81     35.32 o 
  11   2   2       14.79       86.69     42.17 o 
 -11   3   2       31.35      118.35     39.86 o 
 -10   3   2      181.68      180.98     39.18 o 
  -9   3   2       60.02       98.37     32.62 o 
  -8   3   2     1660.48     1602.59     71.75 o 
  -7   3   2      415.31      392.39     38.81 o 
  -6   3   2      268.24      283.62     22.87 o 
  -5   3   2     1029.61      863.53     30.61 o 
  -4   3   2      866.37      902.58     27.48 o 
  -3   3   2     1083.19      779.33     19.64 o 
  -2   3   2       46.10       15.20      3.83 o 
  -1   3   2       17.98       73.38     11.31 o 
   0   3   2     3627.33     4129.77     54.07 o 
   1   3   2    36889.75    37208.00    167.62 o 
   2   3   2      692.68     1008.53     20.83 o 
   3   3   2     1274.25      945.86     25.67 o 
   4   3   2       94.69       96.54     17.27 o 
   5   3   2     4652.58     5092.81    165.26 o 
   6   3   2      285.10      292.12     30.63 o 
   7   3   2     1580.97     1394.91    107.23 o 
   8   3   2      201.03      269.48     34.76 o 
   9   3   2      153.60       72.27     37.13 o 
  10   3   2      957.23      897.13     83.98 o 
  11   3   2       11.62       59.47     45.05 o 
 -11   4   2       88.51      163.46     58.57 o 
 -10   4   2        4.66       15.80     27.27 o 
  -9   4   2        0.27       -1.85     23.08 o 
  -8   4   2        2.15       13.65     22.01 o 
  -7   4   2      331.43      327.64     50.82 o 
  -6   4   2       74.48       77.35     22.56 o 
  -5   4   2     2853.19     2766.54     52.00 o 
  -4   4   2     4041.68     4335.33     42.91 o 
  -3   4   2     1616.89     1620.64     24.77 o 
  -2   4   2     2286.96     2913.82    120.03 o 
  -1   4   2     4817.15     3514.38     58.74 o 
   0   4   2      647.62      431.48     32.26 o 
   1   4   2     1116.34     1282.72     32.32 o 
   2   4   2     2246.97     2645.20     44.10 o 
   3   4   2     4611.56     4728.00    109.30 o 
   4   4   2    13242.12    14750.27    129.26 o 
   5   4   2       55.53       98.76     27.93 o 
   6   4   2      714.24      727.00     61.45 o 
   7   4   2       12.93       28.47     31.18 o 
   8   4   2     1089.68     1242.07     88.13 o 
   9   4   2        0.23       -1.62     34.24 o 
  10   4   2      587.63      692.76     83.44 o 
  11   4   2       16.76       40.37     47.40 o 
 -10   5   2       39.54       73.35     48.30 o 
  -9   5   2      130.13      110.95     31.08 o 
  -8   5   2       20.55        4.45     35.68 o 
  -7   5   2       75.58       96.23     27.26 o 
  -6   5   2      782.59      858.13     50.11 o 
  -5   5   2        2.44        8.55     11.96 o 
  -4   5   2      143.49      203.28     11.93 o 
  -3   5   2      411.69      436.04     15.64 o 
  -2   5   2     6453.28     7191.00    115.07 o 
  -1   5   2     8817.94     9487.67    108.43 o 
   0   5   2        3.18       -0.42      7.93 o 
   1   5   2     7368.67     7605.28     86.68 o 
   2   5   2     5800.63     5457.78     74.69 o 
   3   5   2     2489.77     2346.28     67.76 o 
   4   5   2      693.84      546.65     28.93 o 
   5   5   2      210.12      280.94     57.58 o 
   6   5   2      238.57      247.62     42.17 o 
   7   5   2     1083.56      960.21     76.05 o 
   8   5   2        0.66       10.63     32.26 o 
   9   5   2       42.56       63.26     43.25 o 
  10   5   2       14.65       12.80     37.85 o 
  11   5   2      183.40      195.72     63.44 o 
 -10   6   2       75.71       97.32     52.80 o 
  -9   6   2        2.38       12.25     37.67 o 
  -8   6   2      562.57      560.84     74.79 o 
  -7   6   2       55.98       77.84     26.81 o 
  -6   6   2      780.32      905.04     52.32 o 
  -5   6   2       17.75       10.00     15.16 o 
  -4   6   2      130.01       83.92     20.65 o 
  -3   6   2      710.60      648.27     24.97 o 
  -2   6   2     4966.87     4907.18     86.16 o 
  -1   6   2     2918.22     2702.22    129.58 o 
   0   6   2      847.69      943.25     35.65 o 
   1   6   2       11.85       13.78     10.72 o 
   2   6   2     5206.78     5502.94    177.34 o 
   3   6   2     1128.91     1050.29     53.62 o 
   4   6   2     1036.71     1027.53     52.80 o 
   5   6   2     1469.37     1479.94     58.39 o 
   6   6   2     1311.71     1445.54     88.67 o 
   7   6   2      386.71      376.30     57.31 o 
   8   6   2      791.73      907.94     84.52 o 
   9   6   2      255.99      272.49     63.98 o 
  10   6   2      202.48      297.54     69.56 o 
 -10   7   2       70.68       91.73     56.77 o 
  -9   7   2      111.55       43.79     47.22 o 
  -8   7   2       43.22       79.48     42.71 o 
  -7   7   2      147.69      169.23     52.26 o 
  -6   7   2      214.85      189.25     25.81 o 
  -5   7   2      295.90      387.19     31.51 o 
  -4   7   2       16.05       29.55     18.88 o 
  -3   7   2      867.23     1067.49     48.68 o 
  -2   7   2     1012.89      960.49     48.30 o 
  -1   7   2      586.81      713.72     36.92 o 
   0   7   2     8783.59     9144.73    177.97 o 
   1   7   2      807.86      844.89     36.96 o 
   2   7   2     2562.95     2677.77     61.09 o 
   3   7   2       78.61       58.67     16.75 o 
   4   7   2       23.53       25.74     15.77 o 
   5   7   2       11.62       17.66     26.67 o 
   6   7   2      125.10      201.85     47.04 o 
   7   7   2      402.78      408.02     62.54 o 
   8   7   2       81.30       61.64     38.03 o 
   9   7   2      266.26      230.32     60.91 o 
  10   7   2       96.05       75.51     50.28 o 
  -9   8   2        0.07       38.03     44.69 o 
  -8   8   2      260.77      282.22     69.93 o 
  -7   8   2       13.48       -3.96     36.40 o 
  -6   8   2      412.91      356.83     62.36 o 
  -5   8   2     2040.51     1772.82    108.67 o 
  -4   8   2     2162.47     1826.64     66.43 o 
  -3   8   2      103.37      115.74     25.61 o 
  -2   8   2        4.11        8.93     18.47 o 
  -1   8   2      588.21      653.02     39.15 o 
   0   8   2       12.27       -1.17     12.80 o 
   1   8   2      758.65      925.98     41.86 o 
   2   8   2      371.23      305.65     27.01 o 
   3   8   2     1121.67     1015.28     43.08 o 
   4   8   2      278.31      307.61     29.57 o 
   5   8   2      446.30      550.57     64.70 o 
   6   8   2       88.33       88.67     38.93 o 
   7   8   2       12.00       37.85     37.85 o 
   8   8   2      122.48      159.31     55.51 o 
   9   8   2       51.44       59.29     45.05 o 
  10   8   2       67.96        2.16     48.66 o 
  -9   9   2       47.87      107.41     54.79 o 
  -8   9   2       10.41       13.52     40.91 o 
  -7   9   2        3.33       -5.59     36.40 o 
  -6   9   2       46.02       41.81     36.40 o 
  -5   9   2      610.91      602.11     76.23 o 
  -4   9   2      836.01      778.01     79.66 o 
  -3   9   2      173.39      179.46     29.55 o 
  -2   9   2      458.90      495.85     40.41 o 
  -1   9   2     2128.17     1944.71     63.88 o 
   0   9   2     2049.42     1978.90     62.93 o 
   1   9   2      191.94      304.56     53.62 o 
   2   9   2      641.22      715.39     40.16 o 
   3   9   2     1074.65     1259.72     52.77 o 
   4   9   2      178.60      161.30     43.25 o 
   5   9   2       76.76       77.49     37.67 o 
   6   9   2      702.47      670.60     77.13 o 
   7   9   2       13.59       14.42     38.21 o 
   8   9   2      210.91      208.87     60.91 o 
   9   9   2       94.99       88.67     55.33 o 
  -8  10   2       10.82        6.67     45.60 o 
  -7  10   2      616.04      531.83     85.24 o 
  -6  10   2        2.09      -23.07     34.96 o 
  -5  10   2       14.42       20.55     38.75 o 
  -4  10   2       80.46       83.26     45.42 o 
  -3  10   2     1129.07      933.00     85.42 o 
  -2  10   2        6.98       -0.36     24.69 o 
  -1  10   2       51.62       56.58     22.45 o 
   0  10   2        3.05      -15.16     17.23 o 
   1  10   2      947.81      977.96     49.94 o 
   2  10   2     1711.92     1519.64     59.79 o 
   3  10   2      249.96      248.26     31.07 o 
   4  10   2        4.14       13.88     29.38 o 
   5  10   2        5.00       16.22     33.88 o 
   6  10   2      687.93      704.30     81.82 o 
   7  10   2       13.37       21.63     32.80 o 
   8  10   2      102.23      147.42     61.82 o 
  -7  11   2        6.25       21.99     46.68 o 
  -6  11   2      404.19      337.73     74.43 o 
  -5  11   2      553.29      509.84     79.84 o 
  -4  11   2     1545.91     1309.65    102.72 o 
  -3  11   2      325.72      262.04     57.13 o 
  -2  11   2       17.45       25.23     35.14 o 
  -1  11   2       87.93       53.89     38.39 o 
   0  11   2      723.87      744.79     49.27 o 
   1  11   2       44.12       62.29     23.78 o 
   2  11   2      854.39      819.52     49.95 o 
   3  11   2        0.57      -24.87     24.87 o 
   4  11   2        1.69        4.51     29.56 o 
   5  11   2      131.05      119.85     47.76 o 
   6  11   2       65.01       93.17     50.10 o 
   7  11   2       19.54       12.62     41.45 o 
  -6  12   2      583.20      510.74     92.81 o 
  -5  12   2      127.44      111.74     58.39 o 
  -4  12   2        9.01       27.21     39.65 o 
  -3  12   2      556.70      569.31     77.85 o 
  -2  12   2      114.98      192.83     55.87 o 
  -1  12   2      281.08      374.68     62.54 o 
   0  12   2        2.11       15.68     33.88 o 
   1  12   2      155.58      203.11     50.10 o 
   2  12   2      115.37      125.79     41.63 o 
   3  12   2      276.90      226.90     52.98 o 
   4  12   2      406.56      457.58     67.94 o 
   5  12   2       52.21       55.69     39.47 o 
   6  12   2       71.51       92.27     45.24 o 
  -5  13   2       16.19       26.31     54.97 o 
  -4  13   2       35.06       48.84     47.58 o 
  -3  13   2      362.34      513.26     82.18 o 
  -2  13   2      376.20      416.49     76.41 o 
  -1  13   2      218.29      264.74     61.82 o 
   0  13   2      521.52      546.24     78.03 o 
   1  13   2      601.80      643.20     75.87 o 
   4  13   2       18.12       29.74     35.86 o 
   5  13   2        1.65      -28.29     28.29 o 
  -3  14   2        0.13      -16.58     48.66 o 
  -2  14   2       68.20       31.00     51.00 o 
  -1  14   2       30.49        9.55     45.42 o 
   0  14   2       53.14       86.33     48.48 o 
  -3 -13   3      257.48      284.03     68.84 o 
  -2 -13   3        9.43       13.52     43.43 o 
  -1 -13   3      116.04      137.51     57.49 o 
   0 -13   3        0.56       -1.62     41.81 o 
   1 -13   3       61.20       94.98     51.54 o 
   2 -13   3      556.86      510.02     80.20 o 
   3 -13   3       55.08      -39.47     43.61 o 
   4 -13   3       45.25       31.18     52.44 o 
  -4 -12   3       48.12       73.89     40.55 o 
  -3 -12   3       18.41       68.12     41.27 o 
  -2 -12   3        1.86       23.97     32.44 o 
  -1 -12   3        8.44       19.82     38.57 o 
   0 -12   3      285.94      305.47     63.08 o 
   1 -12   3      104.63      107.05     48.12 o 
   2 -12   3     1052.53      938.40     89.93 o 
   3 -12   3        0.82        3.06     37.67 o 
   4 -12   3       50.54       76.95     53.71 o 
   5 -12   3       43.14       22.17     42.35 o 
   6 -12   3       17.14       32.62     54.07 o 
  -6 -11   3      152.81      254.11     62.72 o 
  -5 -11   3        3.12       28.65     34.60 o 
  -4 -11   3      104.10      120.57     50.46 o 
  -3 -11   3       16.28       41.81     37.67 o 
  -2 -11   3       37.07       41.09     36.04 o 
  -1 -11   3       93.73      120.39     45.78 o 
   0 -11   3       20.63       34.42     32.44 o 
   1 -11   3       32.47       64.16     40.01 o 
   2 -11   3       16.70       -5.59     34.06 o 
   3 -11   3      870.35      900.92     92.09 o 
   4 -11   3        6.49        2.88     36.76 o 
   5 -11   3      521.87      574.54     84.34 o 
   6 -11   3       13.62       36.58     52.80 o 
   7 -11   3       60.07      155.89     68.84 o 
  -7 -10   3       23.50      -12.80     36.40 o 
  -6 -10   3      111.76      117.68     49.02 o 
  -5 -10   3       18.85       72.98     27.45 o 
  -4 -10   3       83.73      117.01     34.87 o 
  -3 -10   3      443.13      649.15     72.45 o 
  -2 -10   3      214.44      258.61     53.16 o 
  -1 -10   3      366.25      394.86     57.67 o 
   0 -10   3      101.34      130.30     38.03 o 
   1 -10   3       44.11       32.98     30.64 o 
   2 -10   3       35.59       12.44     33.16 o 
   3 -10   3      405.27      538.50     72.09 o 
   4 -10   3      113.75      159.31     49.92 o 
   5 -10   3        1.51      -29.74     29.74 o 
   6 -10   3      328.83      308.36     67.94 o 
   7 -10   3       96.17      145.44     59.11 o 
   8 -10   3      163.70      154.45     66.86 o 
  -8  -9   3        0.12       22.53     43.61 o 
  -7  -9   3       20.11       45.96     37.31 o 
  -6  -9   3      347.16      351.09     44.64 o 
  -5  -9   3       36.60       68.93     26.90 o 
  -4  -9   3        1.74       12.16     21.15 o 
  -3  -9   3      286.35      202.57     30.00 o 
  -2  -9   3        0.23       -6.31     24.51 o 
  -1  -9   3       12.16        9.55     30.82 o 
   0  -9   3     1202.79     1020.58     74.61 o 
   1  -9   3       32.12       46.32     35.32 o 
   2  -9   3     1639.21     1606.29     97.32 o 
   3  -9   3      491.39      438.83     60.55 o 
   4  -9   3       21.03        0.90     31.00 o 
   5  -9   3       10.51       18.02     35.32 o 
   6  -9   3      933.39      947.95     95.34 o 
   7  -9   3      127.47      150.48     57.13 o 
   8  -9   3        0.97      -37.31     40.19 o 
   9  -9   3      446.17      408.92     83.44 o 
  -8  -8   3       11.16        3.96     36.04 o 
  -7  -8   3       37.68       51.47     27.25 o 
  -6  -8   3      285.35      361.88     44.63 o 
  -5  -8   3       55.20       37.71     21.86 o 
  -4  -8   3       77.74       91.70     25.32 o 
  -3  -8   3      922.32      805.01     53.53 o 
  -2  -8   3       76.17      101.25     21.96 o 
  -1  -8   3       13.09       -4.26     14.96 o 
   0  -8   3     2621.82     2610.48    106.15 o 
   1  -8   3      535.68      481.91     51.36 o 
   2  -8   3       30.67       15.50     24.87 o 
   3  -8   3      702.26      698.71     66.86 o 
   4  -8   3      302.19      297.54     53.16 o 
   5  -8   3      523.71      546.61     71.37 o 
   6  -8   3      198.84      232.00     29.48 o 
   7  -8   3      150.02      146.16     53.16 o 
   8  -8   3        2.67       28.65     39.47 o 
   9  -8   3      507.94      496.86     83.98 o 
  -9  -7   3       66.12       91.73     47.40 o 
  -8  -7   3       10.21      -20.36     34.42 o 
  -7  -7   3        5.04        4.28     23.13 o 
  -6  -7   3       52.82       66.80     26.91 o 
  -5  -7   3      355.42      283.23     34.28 o 
  -4  -7   3        0.01      -11.64     16.29 o 
  -3  -7   3      543.64      567.52     39.13 o 
  -2  -7   3       47.42       29.85     15.96 o 
  -1  -7   3      189.13      170.08     32.98 o 
   0  -7   3     1618.21     1329.18     43.82 o 
   1  -7   3     1415.30     1271.99     72.63 o 
   2  -7   3      130.76      145.98     33.52 o 
   3  -7   3     1868.85     1708.48     88.49 o 
   4  -7   3     1556.97     1521.95     92.27 o 
   5  -7   3     1971.44     1905.28    104.53 o 
   6  -7   3        2.36        4.32     16.94 o 
   7  -7   3       40.82      110.83     44.51 o 
   8  -7   3       23.43       18.02     40.91 o 
   9  -7   3       49.58        2.16     42.17 o 
  10  -7   3       42.89       56.41     50.64 o 
  -9  -6   3       19.64       12.07     37.13 o 
  -8  -6   3       85.40       88.85     44.87 o 
  -7  -6   3        5.33       39.65     35.32 o 
  -6  -6   3      370.71      480.46     62.72 o 
  -5  -6   3       24.85       39.60     22.23 o 
  -4  -6   3       44.18       82.92     22.04 o 
  -3  -6   3      370.54      362.27     30.63 o 
  -2  -6   3     5966.63     5278.03     90.52 o 
  -1  -6   3      530.16      634.08     31.38 o 
   0  -6   3     7157.80     7594.40     94.39 o 
   1  -6   3     1919.93     1804.04     41.45 o 
   2  -6   3      346.04      232.12     37.31 o 
   3  -6   3      487.40      519.21     53.53 o 
   4  -6   3      377.38      338.99     47.58 o 
   5  -6   3       29.52       33.91     16.37 o 
   6  -6   3      156.81      163.47     23.26 o 
   7  -6   3      293.07      362.69     31.46 o 
   8  -6   3      361.75      337.37     62.90 o 
   9  -6   3      163.13      142.37     52.62 o 
  10  -6   3       30.45       31.00     42.17 o 
 -10  -5   3       51.52       66.32     51.72 o 
  -9  -5   3       51.60       28.47     40.37 o 
  -8  -5   3      169.25      225.99     55.51 o 
  -7  -5   3      250.72      359.18     62.72 o 
  -6  -5   3       68.53       58.75     37.49 o 
  -5  -5   3      446.30      387.65     54.07 o 
  -4  -5   3      575.75      602.47     56.95 o 
  -3  -5   3      591.54      528.03     34.34 o 
  -2  -5   3      438.12      431.59     27.48 o 
  -1  -5   3      206.90      163.84     17.88 o 
   0  -5   3      204.71      227.31     18.33 o 
   1  -5   3    16358.80    18003.57    135.77 o 
   2  -5   3      958.81      861.27     56.95 o 
   3  -5   3     3996.43     3910.22    114.44 o 
   4  -5   3      520.49      425.14     47.76 o 
   5  -5   3      220.02      246.51     24.09 o 
   6  -5   3        3.76       13.00     14.62 o 
   7  -5   3      656.94      629.46     38.01 o 
   8  -5   3        0.47        1.32     16.09 o 
   9  -5   3       81.39       87.41     43.79 o 
  10  -5   3       88.40      139.13     49.74 o 
 -10  -4   3        8.91       25.59     48.30 o 
  -9  -4   3        0.99        8.47     38.93 o 
  -8  -4   3       15.96       12.25     36.76 o 
  -7  -4   3      379.51      344.22     59.47 o 
  -6  -4   3       39.40       29.74     29.56 o 
  -5  -4   3     1919.71     2102.80    100.56 o 
  -4  -4   3      245.94      240.05     38.57 o 
  -3  -4   3      102.26       72.99     24.51 o 
  -2  -4   3     5833.43     6383.91    129.94 o 
  -1  -4   3    10898.97    11525.31    116.57 o 
   0  -4   3      531.47      437.28     21.14 o 
   1  -4   3     2592.54     2750.74     40.19 o 
   2  -4   3       22.86       50.10     18.38 o 
   3  -4   3       17.27       73.53     23.43 o 
   4  -4   3     5686.22     6099.22    134.62 o 
   5  -4   3        7.28        3.64     11.22 o 
   6  -4   3     8529.80     8387.83    107.53 o 
   7  -4   3      141.52      177.24     23.50 o 
   8  -4   3     1599.92     1464.81     53.61 o 
   9  -4   3      290.33      325.68     32.82 o 
 -10  -3   3      151.94      211.76     69.38 o 
  -9  -3   3       28.84       40.37     38.93 o 
  -8  -3   3       72.66       56.41     40.73 o 
  -7  -3   3      438.47      614.01     70.29 o 
  -6  -3   3       92.73      102.72     37.67 o 
  -5  -3   3       43.04       24.87     19.64 o 
  -4  -3   3     3743.73     4059.26    122.73 o 
  -3  -3   3     3080.52     3012.55     93.17 o 
  -2  -3   3     3205.94     3973.66     98.22 o 
  -1  -3   3       80.05      203.45     17.45 o 
   0  -3   3     1565.51     1942.39     37.74 o 
   1  -3   3     5789.79     5950.69    107.59 o 
   2  -3   3     7872.44     8894.90    143.63 o 
   3  -3   3     1629.07     1824.36     65.78 o 
   4  -3   3     6856.63     7553.63     63.47 o 
   5  -3   3     1013.86     1177.26     29.58 o 
   6  -3   3      562.60      549.28     24.01 o 
   7  -3   3     3511.50     3102.62    118.23 o 
   8  -3   3      107.76      162.63     23.70 o 
   9  -3   3      297.41      233.01     29.22 o 
  10  -3   3       23.90       90.11     36.94 o 
 -10  -2   3       71.07       59.29     41.99 o 
  -9  -2   3      125.19       79.12     45.42 o 
  -8  -2   3        5.37      -12.25     31.18 o 
  -7  -2   3      339.14      413.78     57.85 o 
  -6  -2   3       35.38       23.79     26.85 o 
  -5  -2   3     2323.78     2510.09    105.25 o 
  -4  -2   3      169.97      194.46     32.62 o 
  -3  -2   3     4750.77     4807.53    115.34 o 
  -2  -2   3     3966.79     3310.09     82.90 o 
  -1  -2   3    12236.15    11178.10    146.16 o 
   0  -2   3     6413.89     8343.56     90.38 o 
   1  -2   3      314.47      251.91     12.22 o 
   2  -2   3      130.41      226.90     23.43 o 
   3  -2   3       32.71       11.65      5.01 o 
   4  -2   3     3336.19     3959.71     76.24 o 
   5  -2   3     5093.65     4242.56     55.00 o 
   6  -2   3        5.10        1.58      9.49 o 
   7  -2   3     3390.20     3089.72     55.03 o 
   8  -2   3      388.79      370.39     25.37 o 
   9  -2   3       29.57       40.10     22.56 o 
  10  -2   3      171.26      148.32     47.76 o 
  11  -2   3      233.57      281.86     59.29 o 
 -11  -1   3        2.96       51.54     53.16 o 
 -10  -1   3        2.27      -16.04     37.31 o 
  -9  -1   3        2.51      -29.02     29.92 o 
  -8  -1   3      370.73      349.81     60.19 o 
  -7  -1   3      192.40      209.60     47.40 o 
  -6  -1   3       26.03       -7.75     21.27 o 
  -5  -1   3      133.98      138.05     32.44 o 
  -4  -1   3     2370.37     2699.14     93.71 o 
  -3  -1   3     1674.72     1839.50     73.53 o 
  -2  -1   3    20675.79    21289.49    234.10 o 
  -1  -1   3     3403.50     5138.59     92.09 o 
   0  -1   3     7735.71    11562.28    179.95 o 
   1  -1   3     7496.22    10360.92    270.33 o 
   2  -1   3    18757.03    22504.55    136.01 o 
   3  -1   3      659.72      652.76     20.84 o 
   4  -1   3     1459.66     1283.56     26.21 o 
   5  -1   3     2167.39     2460.25     50.44 o 
   6  -1   3      720.11      691.14     26.38 o 
   7  -1   3      942.20      694.25     29.31 o 
   8  -1   3      928.64      900.50     34.89 o 
   9  -1   3      416.22      403.00     47.31 o 
  10  -1   3      715.98      737.90     52.62 o 
  11  -1   3      165.93      248.52     58.57 o 
 -11   0   3        5.54       16.76     49.20 o 
 -10   0   3      130.48      176.07     58.93 o 
  -9   0   3      236.36      207.61     54.07 o 
  -8   0   3      119.49      125.25     46.68 o 
  -7   0   3      235.49      217.89     45.05 o 
  -6   0   3      212.55      242.76     44.33 o 
  -5   0   3      751.25      860.73     63.62 o 
  -4   0   3     2953.16     3178.17    105.25 o 
  -3   0   3     4892.74     5660.51    124.71 o 
  -2   0   3     1635.57     1292.27     38.04 o 
  -1   0   3     1852.50     2924.72     48.87 o 
   0   0   3     6664.28     3821.01     68.30 o 
   1   0   3      773.32     2795.13     36.68 o 
   2   0   3     2529.66     4763.36     54.24 o 
   3   0   3     4103.16     3345.93     36.29 o 
   4   0   3     1632.45     1513.70     28.76 o 
   5   0   3    17326.75    16658.14    126.11 o 
   6   0   3        2.88        3.12      8.83 o 
   7   0   3      176.28      130.48     16.66 o 
   8   0   3      145.20      148.56     26.67 o 
   9   0   3      174.73      205.90     31.51 o 
  10   0   3       30.92       41.15     22.86 o 
  11   0   3      607.21      563.21     51.43 o 
 -11   1   3       52.13       49.02     49.38 o 
 -10   1   3      274.14      251.77     64.70 o 
  -9   1   3        3.27        4.51     36.76 o 
  -8   1   3      449.27      333.77     56.77 o 
  -7   1   3      257.90      300.48     37.90 o 
  -6   1   3       23.53       21.06     17.56 o 
  -5   1   3      900.68     1102.30     50.14 o 
  -4   1   3        8.57        3.60     11.83 o 
  -3   1   3       35.27       15.96      9.07 o 
  -2   1   3     2476.23     2670.92     44.94 o 
  -1   1   3     3265.28     4023.79    140.93 o 
   0   1   3    12266.66    13813.81    152.47 o 
   1   1   3      897.91     1007.86     21.60 o 
   2   1   3        5.06        9.24      3.87 o 
   3   1   3    17236.04    19453.30    309.65 o 
   4   1   3     1506.39     1730.39     29.57 o 
   5   1   3     2773.51     3612.65     48.61 o 
   6   1   3     1393.31     1628.08     37.44 o 
   7   1   3       75.35       33.70     14.62 o 
   8   1   3     1900.92     1901.21     69.76 o 
   9   1   3      113.21      104.51     28.90 o 
  10   1   3      193.98      201.81     35.00 o 
  11   1   3      166.26      187.48     37.32 o 
 -11   2   3       31.55      -27.57     44.51 o 
 -10   2   3      189.73      199.86     58.03 o 
  -9   2   3       68.56      104.89     32.02 o 
  -8   2   3       25.05       16.85     23.40 o 
  -7   2   3     2620.38     2813.25     90.85 o 
  -6   2   3      838.69      905.63     61.09 o 
  -5   2   3      128.93      184.98     26.33 o 
  -4   2   3     4855.99     5275.37     95.63 o 
  -3   2   3       35.43       10.99      9.11 o 
  -2   2   3     2087.39     2108.29     50.27 o 
  -1   2   3     1567.60     1332.13     36.19 o 
   0   2   3       36.87      245.38      9.52 o 
   1   2   3       44.74       36.64      5.12 o 
   2   2   3     2617.19     2072.65     35.47 o 
   3   2   3     3535.73     3168.46     76.51 o 
   4   2   3       91.04      116.58     13.69 o 
   5   2   3      121.60      103.15     18.16 o 
   6   2   3     5043.40     4939.18     96.78 o 
   7   2   3      585.95      489.72     38.02 o 
   8   2   3      725.91      578.01     44.46 o 
   9   2   3      677.57      622.18     49.49 o 
  10   2   3      360.03      378.29     44.51 o 
  11   2   3       29.32       33.41     26.91 o 
 -10   3   3      106.26       78.80     33.00 o 
  -9   3   3      492.83      442.03     48.92 o 
  -8   3   3       19.07        7.24     21.91 o 
  -7   3   3      315.58      279.37     37.37 o 
  -6   3   3      122.45      102.47     24.06 o 
  -5   3   3        2.89       11.29     14.98 o 
  -4   3   3     1521.10     1630.57     44.11 o 
  -3   3   3     1577.89     2160.83     81.64 o 
  -2   3   3     2744.81     4185.21    115.61 o 
  -1   3   3      813.00      510.22     24.91 o 
   0   3   3       13.83       18.62      5.93 o 
   1   3   3    22492.62    26374.16    222.71 o 
   2   3   3     3170.77     4013.28     60.75 o 
   3   3   3      811.12      989.21     34.37 o 
   4   3   3     3279.17     3246.83     68.61 o 
   5   3   3      297.68      329.77     28.31 o 
   6   3   3      444.62      415.08     34.94 o 
   7   3   3       44.03       61.74     27.39 o 
   8   3   3       21.45        6.41     21.09 o 
   9   3   3      714.62      723.31     54.03 o 
  10   3   3       26.98       79.12     38.39 o 
  11   3   3       93.84      127.60     49.02 o 
 -10   4   3      397.51      409.92     88.49 o 
  -9   4   3       28.39       56.27     45.69 o 
  -8   4   3       28.73       15.79     23.54 o 
  -7   4   3      340.47      197.37     32.43 o 
  -6   4   3     1210.60     1248.53     59.29 o 
  -5   4   3       67.77       42.60     14.98 o 
  -4   4   3     3797.53     3815.70     69.60 o 
  -3   4   3     2459.17     2493.91     63.52 o 
  -2   4   3      217.51      401.54     27.69 o 
  -1   4   3       25.96       11.57      8.90 o 
   0   4   3       79.30      209.18     17.04 o 
   1   4   3      490.58      461.75     21.38 o 
   2   4   3     2489.14     2796.68     37.95 o 
   3   4   3     2582.88     2703.36     60.22 o 
   4   4   3     3093.40     2800.08     41.76 o 
   5   4   3     3369.42     3366.84    176.71 o 
   6   4   3      937.75      860.01     45.76 o 
   7   4   3      200.64      130.85     27.55 o 
   8   4   3       32.50       14.08     21.71 o 
   9   4   3       99.67      135.34     43.25 o 
  10   4   3        9.68       28.11     40.55 o 
  11   4   3       68.99       63.26     46.86 o 
 -10   5   3        3.86       67.04     46.50 o 
  -9   5   3      462.69      425.71     50.44 o 
  -8   5   3      190.62      159.04     34.97 o 
  -7   5   3      182.35      219.44     35.91 o 
  -6   5   3        8.07       24.05     19.06 o 
  -5   5   3       15.18        8.60     13.96 o 
  -4   5   3      906.14     1137.90     72.45 o 
  -3   5   3     2936.69     2704.55     99.03 o 
  -2   5   3     2528.69     2610.07     64.27 o 
  -1   5   3     6770.22     6437.83     91.82 o 
   0   5   3     4624.75     4682.76     72.48 o 
   1   5   3      322.14      367.99     21.70 o 
   2   5   3      347.93      381.38     22.07 o 
   3   5   3     2766.40     3052.51     50.68 o 
   4   5   3      494.77      546.51     24.90 o 
   5   5   3      103.06      101.46     31.36 o 
   6   5   3       10.15       26.13     29.56 o 
   7   5   3     1098.77     1031.21     78.03 o 
   8   5   3      324.81      320.07     54.25 o 
   9   5   3      684.75      639.78     76.05 o 
  10   5   3      131.12       72.09     41.63 o 
  11   5   3       45.77       74.43     49.38 o 
 -10   6   3      175.77      117.86     61.64 o 
  -9   6   3      114.99       84.52     50.28 o 
  -8   6   3      133.01      204.08     39.74 o 
  -7   6   3      259.74      241.90     36.69 o 
  -6   6   3     2468.85     2438.53     67.23 o 
  -5   6   3      206.54      271.15     27.12 o 
  -4   6   3      119.11       86.75     22.04 o 
  -3   6   3     1359.38     1425.71     54.29 o 
  -2   6   3     2459.73     2989.22    107.68 o 
  -1   6   3     1421.88     1319.91     46.06 o 
   0   6   3      886.32      976.58     38.54 o 
   1   6   3      251.82      332.38     31.09 o 
   2   6   3     4845.15     5717.06    121.83 o 
   3   6   3     4190.92     4628.72    101.73 o 
   4   6   3      326.67      353.88     23.97 o 
   5   6   3       16.14       15.14     22.35 o 
   6   6   3     1515.71     1495.64     89.93 o 
   7   6   3     1220.50     1228.74     87.59 o 
   8   6   3        2.16      -13.88     25.77 o 
   9   6   3       25.41       35.50     37.67 o 
  10   6   3        4.51      -21.99     37.31 o 
  -9   7   3       22.18       99.66     52.26 o 
  -8   7   3      840.08      767.73     91.91 o 
  -7   7   3       63.35       72.82     28.49 o 
  -6   7   3      178.37      141.10     24.06 o 
  -5   7   3      280.99      276.73     28.86 o 
  -4   7   3      264.36      226.90     30.97 o 
  -3   7   3     3940.38     3567.05     86.65 o 
  -2   7   3      109.33      108.29     21.73 o 
  -1   7   3       88.31      146.16     22.49 o 
   0   7   3      425.12      343.16     27.39 o 
   1   7   3    10776.52    11356.79    197.52 o 
   2   7   3     1948.39     2301.64     67.40 o 
   3   7   3     1071.18      999.60     39.86 o 
   4   7   3       58.08       46.68     26.67 o 
   5   7   3      872.88      894.25     68.48 o 
   6   7   3      161.16      183.10     44.15 o 
   7   7   3        6.73        3.96     30.46 o 
   8   7   3       27.13       25.59     39.11 o 
   9   7   3      181.78      159.67     52.80 o 
  10   7   3      225.98      238.43     66.86 o 
  -9   8   3       97.04      123.27     52.44 o 
  -8   8   3      219.02      209.96     64.34 o 
  -7   8   3      221.04      151.38     55.33 o 
  -6   8   3      186.21      197.34     55.15 o 
  -5   8   3     1717.81     1729.83     58.34 o 
  -4   8   3       27.15       42.89     22.16 o 
  -3   8   3      149.49      144.26     26.51 o 
  -2   8   3       72.07       92.95     23.44 o 
  -1   8   3      984.13      961.79     47.30 o 
   0   8   3     5395.60     5248.52     96.33 o 
   1   8   3       67.02       42.51     17.13 o 
   2   8   3      134.45      120.83     21.39 o 
   3   8   3      128.37      168.40     23.97 o 
   4   8   3     3972.21     4276.60    143.45 o 
   5   8   3      214.78      288.35     50.82 o 
   6   8   3       17.46       31.36     33.70 o 
   7   8   3        8.39       21.99     32.62 o 
   8   8   3       67.77       15.50     37.85 o 
   9   8   3       64.76       30.28     42.89 o 
  10   8   3       54.39       71.37     51.36 o 
  -8   9   3      234.68      189.95     64.34 o 
  -7   9   3       21.71       14.60     40.55 o 
  -6   9   3       83.87       92.09     44.87 o 
  -5   9   3       93.84       85.06     43.97 o 
  -4   9   3       52.57       67.64     30.73 o 
  -3   9   3      104.39       91.82     27.07 o 
  -2   9   3     4448.42     4330.16    186.62 o 
  -1   9   3     1036.95     1051.76     51.86 o 
   0   9   3      258.69      323.41     32.49 o 
   1   9   3      359.90      400.33     47.22 o 
   2   9   3     1810.64     1790.25     59.02 o 
   3   9   3      354.94      383.21     32.84 o 
   4   9   3       32.65       34.78     27.57 o 
   5   9   3      104.64      160.21     45.96 o 
   6   9   3        1.50      -25.95     29.56 o 
   7   9   3     1105.97     1145.47     93.17 o 
   8   9   3       41.75       24.51     47.58 o 
   9   9   3      120.31      138.23     59.47 o 
  -8  10   3       92.10      115.52     61.82 o 
  -7  10   3      265.95      248.16     67.04 o 
  -6  10   3       65.88       47.76     46.32 o 
  -5  10   3      296.72      273.57     59.47 o 
  -4  10   3      271.55      300.43     61.27 o 
  -3  10   3        0.77      -30.82     30.82 o 
  -2  10   3     1287.80     1254.56     59.61 o 
  -1  10   3      615.44      578.24     44.77 o 
   0  10   3      258.18      277.67     33.25 o 
   1  10   3     1796.89     1715.14     72.81 o 
   2  10   3      215.54      239.06     46.32 o 
   3  10   3      641.70      640.68     64.88 o 
   4  10   3      284.43      337.55     54.79 o 
   5  10   3      503.65      561.56     68.84 o 
   6  10   3       98.14      117.50     48.12 o 
   7  10   3       63.85       96.24     44.69 o 
   8  10   3       40.21       60.19     45.24 o 
  -7  11   3       32.49       78.94     56.95 o 
  -6  11   3        9.90       73.71     48.66 o 
  -5  11   3      332.33      350.89     69.93 o 
  -4  11   3      711.42      723.22     85.06 o 
  -3  11   3       79.25       40.55     38.93 o 
  -2  11   3      994.24     1045.81     88.49 o 
  -1  11   3      599.05      629.86     47.77 o 
   0  11   3      122.92      126.78     27.74 o 
   1  11   3      129.37      120.90     26.54 o 
   2  11   3      121.87      137.15     41.09 o 
   3  11   3        9.32       24.69     29.38 o 
   4  11   3      133.70      137.51     47.22 o 
   5  11   3      183.99      167.60     48.84 o 
   6  11   3       22.81       -2.16     34.42 o 
   7  11   3      153.27      205.99     67.22 o 
   8  11   3      174.49      163.10     62.36 o 
  -6  12   3        3.01      -22.17     47.40 o 
  -5  12   3      128.33       95.34     54.43 o 
  -4  12   3      544.42      482.81     79.84 o 
  -3  12   3       17.47       45.24     39.11 o 
  -2  12   3        2.39       24.87     37.13 o 
  -1  12   3      338.70      433.97     69.38 o 
   0  12   3        3.89       -6.85     31.18 o 
   1  12   3     1395.56     1410.50    101.01 o 
   2  12   3      169.63      166.88     46.50 o 
   3  12   3      227.53      235.19     50.82 o 
   4  12   3       44.08       64.34     36.76 o 
   5  12   3      209.28      298.08     61.45 o 
   6  12   3       41.76       45.60     37.85 o 
   7  12   3       87.28       89.93     53.34 o 
  -5  13   3      172.61      133.90     67.40 o 
  -4  13   3       20.11       45.96     50.82 o 
  -3  13   3      717.80      760.35     95.70 o 
  -2  13   3        6.75       43.79     40.73 o 
  -1  13   3      627.43      580.31     80.38 o 
   0  13   3        9.06       -5.95     35.86 o 
   3  13   3       11.01       51.72     38.57 o 
   4  13   3      154.88      112.46     44.33 o 
   5  13   3       11.51       18.74     38.21 o 
  -3  14   3        0.00      -25.77     44.69 o 
  -2  14   3      101.31       94.07     55.51 o 
  -1  14   3        9.67        9.37     47.40 o 
  -2 -13   4       87.58       82.00     49.02 o 
  -1 -13   4        1.17       59.65     50.46 o 
   0 -13   4       14.71      -35.86     35.86 o 
   1 -13   4      223.13      239.69     67.04 o 
   2 -13   4        1.23      -39.29     39.29 o 
   3 -13   4      110.13       26.31     52.08 o 
  -4 -12   4        2.93       64.34     47.40 o 
  -3 -12   4       39.16       35.86     41.99 o 
  -2 -12   4        6.68       24.33     35.32 o 
  -1 -12   4       36.53       53.71     36.40 o 
   1 -12   4      345.66      335.75     65.60 o 
   2 -12   4       53.60       23.61     36.40 o 
   3 -12   4       57.17       94.25     52.62 o 
   4 -12   4       95.65       82.54     50.64 o 
   5 -12   4       14.58       32.44     46.50 o 
  -5 -11   4      163.15      173.55     51.36 o 
  -4 -11   4       24.31      114.44     42.71 o 
  -3 -11   4       17.69       32.44     39.83 o 
  -2 -11   4      113.53      126.15     46.50 o 
  -1 -11   4       25.03        5.95     35.68 o 
   0 -11   4      279.97      309.44     57.49 o 
   1 -11   4       80.17       65.06     39.29 o 
   2 -11   4      139.18      175.35     52.44 o 
   3 -11   4       18.98       32.62     38.21 o 
   4 -11   4      561.88      622.66     86.87 o 
   5 -11   4      127.49      139.13     55.33 o 
   6 -11   4       48.47      153.91     63.80 o 
   7 -11   4       31.19       33.70     52.80 o 
  -6 -10   4       47.80       83.92     35.59 o 
  -5 -10   4      237.52      265.46     58.03 o 
  -4 -10   4      101.68      155.53     49.20 o 
  -3 -10   4       34.44       42.71     32.26 o 
  -2 -10   4      316.63      348.90     60.91 o 
  -1 -10   4      883.66      812.79     74.97 o 
   0 -10   4        1.35      -21.99     24.33 o 
   1 -10   4      350.43      321.15     57.85 o 
   2 -10   4       61.60       49.56     37.85 o 
   3 -10   4      218.22      266.18     57.13 o 
   4 -10   4      203.13      181.66     52.44 o 
   5 -10   4      508.84      557.06     80.74 o 
   6 -10   4        1.48        3.96     42.89 o 
   7 -10   4      695.10      559.58     87.59 o 
   8 -10   4      145.74      185.99     68.66 o 
  -7  -9   4      212.03      217.70     60.91 o 
  -6  -9   4      104.83      109.80     33.59 o 
  -5  -9   4      138.05      183.13     34.84 o 
  -4  -9   4       50.48       77.34     25.95 o 
  -3  -9   4       76.29       60.37     37.13 o 
  -2  -9   4      123.01      120.03     39.65 o 
  -1  -9   4      167.47      172.29     42.17 o 
   0  -9   4       80.11       69.74     35.68 o 
   1  -9   4     1014.93      871.72     74.25 o 
   2  -9   4     1212.59     1191.43     85.96 o 
   3  -9   4       47.83       85.96     36.76 o 
   4  -9   4      796.02      817.29     81.10 o 
   5  -9   4      735.23      823.60     88.49 o 
   6  -9   4        4.02        6.13     37.31 o 
   7  -9   4       92.74      118.22     52.08 o 
   8  -9   4      383.22      355.75     74.79 o 
   9  -9   4       13.16       48.66     54.25 o 
  -8  -8   4       56.38       68.84     50.28 o 
  -7  -8   4        0.56       -8.87     23.84 o 
  -6  -8   4       22.30       40.97     26.27 o 
  -5  -8   4       77.16       88.02     28.50 o 
  -4  -8   4     1105.62     1213.17     59.56 o 
  -3  -8   4       20.14       33.83     21.30 o 
  -2  -8   4      190.22      214.46     29.27 o 
  -1  -8   4        6.90        1.44     23.07 o 
   0  -8   4     1255.28     1116.46     77.49 o 
   1  -8   4      196.94      116.06     36.58 o 
   2  -8   4      899.84      810.09     69.74 o 
   3  -8   4       24.22        7.21     25.77 o 
   4  -8   4      498.46      580.67     68.12 o 
   5  -8   4      688.95      594.36     72.45 o 
   6  -8   4       86.52      101.06     25.46 o 
   7  -8   4      850.12      779.45     86.51 o 
   8  -8   4      236.90      334.13     70.83 o 
   9  -8   4      369.94      369.45     74.61 o 
  -8  -7   4       22.60       28.07     29.68 o 
  -7  -7   4        4.49       14.65     22.44 o 
  -6  -7   4       85.97       81.25     28.17 o 
  -5  -7   4        4.13        1.32     18.52 o 
  -4  -7   4      137.13       93.73     24.88 o 
  -3  -7   4      305.82      267.66     30.28 o 
  -2  -7   4       13.60       29.07     16.19 o 
  -1  -7   4     1185.25     1194.54     46.29 o 
   0  -7   4       56.30       61.27     28.29 o 
   1  -7   4     2938.97     3306.66    114.62 o 
   2  -7   4       64.39      109.93     31.72 o 
   3  -7   4     3641.61     3538.79    128.50 o 
   4  -7   4       28.77       12.07     29.92 o 
   5  -7   4      340.39      520.29     65.78 o 
   6  -7   4        4.95      -11.18     17.18 o 
   7  -7   4      192.53      236.04     30.48 o 
   8  -7   4      350.56      417.39     70.11 o 
   9  -7   4       18.65       40.19     47.40 o 
  10  -7   4       96.81      167.06     60.55 o 
  -9  -6   4       58.72       93.35     52.62 o 
  -8  -6   4       21.77       37.67     41.45 o 
  -7  -6   4       75.88      177.16     48.30 o 
  -6  -6   4       48.98       53.71     38.93 o 
  -5  -6   4       43.49       36.58     32.44 o 
  -4  -6   4        5.03       17.65     16.76 o 
  -3  -6   4      249.11      311.84     30.31 o 
  -2  -6   4      553.37      541.40     54.07 o 
  -1  -6   4     1660.93     1716.18     61.54 o 
   0  -6   4      156.41      157.58     18.14 o 
   1  -6   4      701.94      801.44     62.18 o 
   2  -6   4     3016.43     3011.64    109.57 o 
   3  -6   4       45.01       34.42     26.85 o 
   4  -6   4      960.04     1132.14     77.13 o 
   5  -6   4       71.06       61.09     32.26 o 
   6  -6   4      686.97      624.32     39.13 o 
   7  -6   4      177.50      148.20     25.73 o 
   8  -6   4     1263.25     1225.28     55.07 o 
   9  -6   4      160.53      216.44     60.55 o 
  10  -6   4       26.50       67.22     42.35 o 
  -9  -5   4       44.57       85.24     48.66 o 
  -8  -5   4        2.30       25.23     34.24 o 
  -7  -5   4      206.44      198.42     53.53 o 
  -6  -5   4      162.96      120.75     41.45 o 
  -5  -5   4        6.66        6.85     25.59 o 
  -4  -5   4       62.71       79.66     31.90 o 
  -3  -5   4      916.66     1033.48     47.85 o 
  -2  -5   4       10.43        0.56     12.22 o 
  -1  -5   4      476.52      547.69     30.14 o 
   0  -5   4     4077.06     3995.70     64.12 o 
   1  -5   4     1567.66     1544.56     34.84 o 
   2  -5   4     3865.51     4462.59    118.94 o 
   3  -5   4     4471.95     4902.33    132.82 o 
   4  -5   4      734.08      764.67     61.45 o 
   5  -5   4      474.81      431.04     31.02 o 
   6  -5   4      587.14      611.28     36.96 o 
   7  -5   4       17.46       17.45     15.27 o 
   8  -5   4      124.49      130.28     36.40 o 
   9  -5   4      743.91      698.88     46.07 o 
 -10  -4   4        1.97        0.36     47.04 o 
  -9  -4   4       15.21       28.65     44.51 o 
  -8  -4   4       58.20       29.56     40.55 o 
  -7  -4   4       70.84       44.87     37.85 o 
  -6  -4   4      160.90      224.01     46.86 o 
  -5  -4   4      258.51      346.38     53.16 o 
  -4  -4   4      708.36      768.46     61.45 o 
  -3  -4   4      570.21      489.48     46.68 o 
  -2  -4   4     1521.49     1787.23     71.01 o 
  -1  -4   4       23.00       66.26     15.59 o 
   0  -4   4      133.43      123.49     14.86 o 
   1  -4   4      891.95      914.62     24.60 o 
   2  -4   4       50.22       41.45     19.46 o 
   3  -4   4      547.29      448.21     42.35 o 
   4  -4   4     1870.19     1799.85     81.82 o 
   5  -4   4     3547.97     3601.07     95.64 o 
   6  -4   4     4336.54     4377.38     94.25 o 
   7  -4   4     1144.37     1199.55     50.51 o 
   8  -4   4       93.31      133.77     23.95 o 
   9  -4   4      211.42      215.88     28.59 o 
  10  -4   4      120.86      102.37     32.73 o 
 -10  -3   4        4.72      -37.67     44.69 o 
  -9  -3   4      157.60      130.48     52.80 o 
  -8  -3   4       26.37       64.16     41.45 o 
  -7  -3   4       56.52       34.24     32.26 o 
  -6  -3   4       28.59       27.57     27.75 o 
  -5  -3   4       30.02       19.82     22.17 o 
  -4  -3   4        8.44       -4.69     18.20 o 
  -3  -3   4        3.45        0.00     18.38 o 
  -2  -3   4      185.08      344.76     35.86 o 
  -1  -3   4     9719.94     8824.26    138.23 o 
   0  -3   4     5490.00     4658.30     65.38 o 
   1  -3   4      618.69      587.23     20.90 o 
   2  -3   4     3296.86     3289.18     89.75 o 
   3  -3   4       94.73       51.36     18.56 o 
   4  -3   4     2455.24     2237.24     32.42 o 
   5  -3   4      649.61      855.28     32.04 o 
   6  -3   4     1724.55     1564.20     47.68 o 
   7  -3   4      452.76      504.24     33.45 o 
   8  -3   4       10.97       -9.74     17.33 o 
   9  -3   4      957.96      918.42     58.36 o 
  10  -3   4       97.35       87.28     36.85 o 
 -10  -2   4       15.93       -0.54     38.57 o 
  -9  -2   4      108.25      123.81     51.72 o 
  -8  -2   4       60.69       96.78     43.79 o 
  -7  -2   4       45.04       47.76     33.16 o 
  -6  -2   4     1602.51     1645.94     97.50 o 
  -5  -2   4        2.23      -16.40     16.40 o 
  -4  -2   4      282.90      247.08     37.85 o 
  -3  -2   4     4590.37     4092.06    112.28 o 
  -2  -2   4     3580.71     3848.76    100.20 o 
  -1  -2   4      818.23      625.00     36.94 o 
   0  -2   4      155.40      348.46     19.18 o 
   1  -2   4       10.27        7.77      4.77 o 
   2  -2   4     1924.57     1657.51    140.75 o 
   3  -2   4     1837.30     1399.48     28.40 o 
   4  -2   4     6513.94     6372.49     58.42 o 
   5  -2   4      284.38      445.74     19.81 o 
   6  -2   4      538.33      665.56     29.08 o 
   7  -2   4     2017.23     2159.40     46.04 o 
   8  -2   4       17.73       -0.06     13.79 o 
   9  -2   4      490.78      433.56     43.51 o 
  10  -2   4      105.68      117.11     32.71 o 
  11  -2   4        0.03       47.04     38.93 o 
 -10  -1   4       33.03       37.85     50.10 o 
  -9  -1   4        0.42       20.55     38.57 o 
  -8  -1   4      244.09      258.61     55.87 o 
  -7  -1   4        8.51       34.60     31.00 o 
  -6  -1   4      726.08      692.22     68.66 o 
  -5  -1   4        3.84       -5.77     15.86 o 
  -4  -1   4      333.25      380.62     43.43 o 
  -3  -1   4    12240.35    12486.13    198.60 o 
  -2  -1   4     6276.44     6022.39    123.09 o 
  -1  -1   4      660.93     1133.75     33.70 o 
   0  -1   4     2399.74     1116.51     29.25 o 
   1  -1   4     2752.73     1456.74     30.43 o 
   2  -1   4    13783.95    12486.15    155.80 o 
   3  -1   4      255.71      187.57     11.10 o 
   4  -1   4      252.87      219.43     13.19 o 
   5  -1   4      344.75      442.60     19.97 o 
   6  -1   4      540.09      510.77     23.31 o 
   7  -1   4      670.43      721.07     29.01 o 
   8  -1   4       15.88       20.30     14.86 o 
   9  -1   4      176.54      185.52     25.10 o 
  10  -1   4      921.26      898.93     85.60 o 
  11  -1   4       22.31       45.42     38.93 o 
 -10   0   4       17.54      -11.53     41.09 o 
  -9   0   4      407.13      486.05     75.87 o 
  -8   0   4        0.38       25.41     34.78 o 
  -7   0   4      120.06      116.78     40.55 o 
  -6   0   4        5.93      -18.38     20.36 o 
  -5   0   4     5957.07     6008.87    160.58 o 
  -4   0   4      542.48      637.62     53.16 o 
  -3   0   4     5275.90     4915.66    121.47 o 
  -2   0   4       33.55       28.69     10.21 o 
  -1   0   4      891.60     1092.25     34.41 o 
   0   0   4     8983.43     7038.28    110.11 o 
   1   0   4      334.30     1017.16     36.76 o 
   2   0   4     2261.87     1348.48     33.66 o 
   3   0   4     4712.95     6153.59     53.59 o 
   4   0   4    11052.67    13552.85    264.96 o 
   5   0   4     2625.47     3053.36     44.83 o 
   6   0   4     1006.70     1047.23     30.23 o 
   7   0   4      220.89      288.58     20.86 o 
   8   0   4       25.98       23.33     15.67 o 
   9   0   4       32.66       27.02     22.13 o 
  10   0   4      209.18      268.20     37.42 o 
  11   0   4        0.64        4.33     39.83 o 
 -10   1   4       17.20       65.60     46.86 o 
  -9   1   4       27.28       69.56     43.25 o 
  -8   1   4      505.35      464.61     66.50 o 
  -7   1   4      518.55      526.24     63.98 o 
  -6   1   4      381.50      497.95     58.75 o 
  -5   1   4       15.66       17.66     21.63 o 
  -4   1   4     1026.73     1175.41     48.40 o 
  -3   1   4      205.90      238.11     21.65 o 
  -2   1   4    12210.33    11618.38    228.61 o 
  -1   1   4      449.28      362.42     31.72 o 
   0   1   4    21204.06    22249.88    227.62 o 
   1   1   4      378.79      528.07     26.56 o 
   2   1   4      185.60      170.59      9.44 o 
   3   1   4       30.23       16.64      6.84 o 
   4   1   4     3686.51     3748.53     51.09 o 
   5   1   4      415.45      456.74     19.72 o 
   6   1   4      372.16      286.85     18.78 o 
   7   1   4      500.67      309.31     26.50 o 
   8   1   4     1461.65     1174.79     56.06 o 
   9   1   4      243.04      255.44     35.74 o 
  10   1   4        0.87       12.27     20.60 o 
  11   1   4        1.66        1.52     38.30 o 
 -10   2   4      179.86      198.78     62.00 o 
  -9   2   4        0.57       11.17     32.62 o 
  -8   2   4      474.95      498.49     70.65 o 
  -7   2   4      203.67      197.60     31.85 o 
  -6   2   4       56.95       28.96     20.37 o 
  -5   2   4     4485.97     4511.97    100.27 o 
  -4   2   4     6806.41     7724.67     99.87 o 
  -3   2   4     2312.52     2497.23     51.88 o 
  -2   2   4     2550.12     2434.55     57.91 o 
  -1   2   4      143.84      125.45     14.96 o 
   0   2   4       49.33      154.38      9.08 o 
   1   2   4     6269.14     8905.64     72.48 o 
   2   2   4       30.63       21.96      7.67 o 
   3   2   4    18206.12    21315.70    162.29 o 
   4   2   4     1233.49     1457.39     38.26 o 
   5   2   4     2190.78     2131.22     51.07 o 
   6   2   4      102.15      136.82     19.49 o 
   7   2   4     1553.14     1449.34    136.88 o 
   8   2   4        0.26        2.34     19.12 o 
   9   2   4      111.99      122.78     30.43 o 
  10   2   4        1.97       -1.57     23.16 o 
  11   2   4        1.40       15.97     24.06 o 
 -10   3   4        5.38       16.22     43.07 o 
  -9   3   4       22.70       26.38     25.00 o 
  -8   3   4       66.84       65.93     28.54 o 
  -7   3   4     1083.51     1215.93     66.51 o 
  -6   3   4     1009.66      954.21     54.60 o 
  -5   3   4     2252.02     2219.07     74.35 o 
  -4   3   4     1288.79     1160.51     39.94 o 
  -3   3   4      637.26      568.56     35.22 o 
  -2   3   4     9766.47     9390.42    131.47 o 
  -1   3   4     4326.63     5763.44     42.59 o 
   0   3   4      111.70      227.29     11.37 o 
   1   3   4     9479.69     9398.53     63.50 o 
   2   3   4     3314.65     3053.61     40.58 o 
   3   3   4     1105.43     1355.10     35.43 o 
   4   3   4     2392.77     1956.84     52.50 o 
   5   3   4      613.18      588.00     41.45 o 
   6   3   4     4395.17     4952.43    136.61 o 
   7   3   4      792.26      928.34     85.42 o 
   8   3   4       77.07       50.19     24.44 o 
   9   3   4       67.25       56.97     25.32 o 
  10   3   4      543.39      540.25     52.18 o 
  11   3   4        4.93       -1.41     25.85 o 
 -10   4   4       14.35       -8.95     28.92 o 
  -9   4   4      101.39      130.84     37.03 o 
  -8   4   4      266.73      279.37     41.40 o 
  -7   4   4       73.85       80.41     29.35 o 
  -6   4   4      941.97      807.79     49.06 o 
  -5   4   4      227.77      228.01     23.26 o 
  -4   4   4     6742.43     7263.31    100.53 o 
  -3   4   4      428.63      332.50     28.82 o 
  -2   4   4      287.88      429.08     29.56 o 
  -1   4   4      374.38      643.82     32.69 o 
   0   4   4      172.84      324.51     15.61 o 
   1   4   4     8730.62    10456.58     81.76 o 
   2   4   4      993.20     1028.97     24.80 o 
   3   4   4      257.23      209.56     11.73 o 
   4   4   4     4376.74     4616.19     87.61 o 
   5   4   4     6973.50     6945.99    114.73 o 
   6   4   4       70.23       83.08     23.55 o 
   7   4   4      730.28      738.36     49.20 o 
   8   4   4      825.41      862.78     55.34 o 
   9   4   4      449.11      356.15     42.54 o 
  10   4   4      139.88      132.39     36.16 o 
  11   4   4      121.26      103.99     47.76 o 
 -10   5   4       98.50       93.38     37.07 o 
  -9   5   4        1.64       -1.38     25.16 o 
  -8   5   4       52.98       58.80     30.87 o 
  -7   5   4      940.14      782.29     56.58 o 
  -6   5   4      192.88      207.93     34.76 o 
  -5   5   4     1344.85     1056.81     44.02 o 
  -4   5   4       75.94       58.57     29.92 o 
  -3   5   4     1109.10     1361.12     56.86 o 
  -2   5   4      153.73      241.30     25.29 o 
  -1   5   4    16361.27    17789.74    238.25 o 
   0   5   4        4.65        2.10      9.30 o 
   1   5   4      172.08      175.13     17.32 o 
   2   5   4      177.44      173.81     13.86 o 
   3   5   4      263.24      139.60     12.48 o 
   4   5   4     5247.80     5377.15    101.08 o 
   5   5   4     1145.21     1085.68     51.04 o 
   6   5   4       29.26        5.70     18.60 o 
   7   5   4      661.91      631.11     47.58 o 
   8   5   4     2224.56     2197.25     83.74 o 
   9   5   4       22.70      -20.73     28.29 o 
  10   5   4      500.61      604.10     82.18 o 
  11   5   4       31.91       16.58     47.04 o 
 -10   6   4       29.67      140.03     56.05 o 
  -9   6   4        6.75       13.69     27.82 o 
  -8   6   4        6.02       47.97     30.27 o 
  -7   6   4      933.85      832.07     59.23 o 
  -6   6   4     1007.42      949.11     46.74 o 
  -5   6   4        1.64        2.96     15.38 o 
  -4   6   4       66.68       70.81     22.81 o 
  -3   6   4     1079.66      947.40     47.60 o 
  -2   6   4      503.31      663.30     40.08 o 
  -1   6   4     1576.45     2241.13     60.71 o 
   0   6   4     1084.76      790.40     35.61 o 
   1   6   4       48.46       35.92     12.43 o 
   2   6   4    17565.87    17790.22    409.73 o 
   3   6   4      244.76      186.18     30.01 o 
   4   6   4      168.45      211.22     38.75 o 
   5   6   4      160.45      160.03     38.21 o 
   6   6   4     1379.44     1472.75     90.83 o 
   7   6   4       62.22       69.74     33.70 o 
   8   6   4      129.55      154.45     45.60 o 
   9   6   4       73.89       65.78     43.07 o 
  10   6   4       38.49       13.34     44.69 o 
  11   6   4      182.16      230.68     69.20 o 
  -9   7   4       61.01       38.93     40.19 o 
  -8   7   4        4.71        4.79     47.31 o 
  -7   7   4       37.68        7.28     25.49 o 
  -6   7   4       21.74       46.01     19.36 o 
  -5   7   4       54.30       79.52     21.86 o 
  -4   7   4     2306.47     2419.77     79.83 o 
  -3   7   4     1761.78     1861.31     65.63 o 
  -2   7   4      194.65      209.43     26.81 o 
  -1   7   4     1297.56     1249.34     48.23 o 
   0   7   4     6034.90     6495.26    133.54 o 
   1   7   4      208.25      174.41     21.55 o 
   2   7   4     1066.37     1295.21     43.54 o 
   3   7   4      657.62      617.48     31.95 o 
   4   7   4     1230.69     1141.87     71.01 o 
   5   7   4     3849.61     3642.59    129.76 o 
   6   7   4      400.68      390.90     53.71 o 
   7   7   4      194.08      212.66     53.53 o 
   8   7   4      114.02      105.25     44.33 o 
   9   7   4      246.61      217.70     56.41 o 
  10   7   4       34.71       51.18     44.87 o 
  -9   8   4      137.10      178.42     61.82 o 
  -8   8   4       19.99       57.67     46.32 o 
  -7   8   4       19.30      -15.68     33.88 o 
  -6   8   4      120.62      119.86     26.54 o 
  -5   8   4       29.33       10.81     32.26 o 
  -4   8   4      126.56       96.69     26.30 o 
  -3   8   4       14.38       33.17     21.35 o 
  -2   8   4       73.77       84.89     23.95 o 
  -1   8   4     2268.56     2267.48     68.57 o 
   0   8   4     2714.48     3016.10     75.68 o 
   1   8   4      183.43      242.40     25.81 o 
   2   8   4     1622.20     1642.34     67.76 o 
   3   8   4     4325.88     3957.62    128.50 o 
   4   8   4      331.53      312.50     48.30 o 
   5   8   4      616.19      747.19     74.43 o 
   6   8   4      150.55      141.65     42.71 o 
   7   8   4      146.48      178.60     49.56 o 
   8   8   4      890.06      710.97     86.33 o 
   9   8   4        3.48       27.57     41.45 o 
  10   8   4        1.46        8.11     54.79 o 
  -8   9   4       17.79      -35.50     37.67 o 
  -7   9   4      202.20      217.89     60.19 o 
  -6   9   4       66.70      101.28     47.94 o 
  -5   9   4      339.69      380.01     45.18 o 
  -4   9   4      330.28      352.59     40.79 o 
  -3   9   4      359.99      385.43     40.37 o 
  -2   9   4     3362.83     3034.58     89.12 o 
  -1   9   4      258.39      281.30     32.74 o 
   0   9   4        4.40       -0.41     14.89 o 
   1   9   4      348.87      414.72     34.28 o 
   2   9   4      563.29      549.50     37.21 o 
   3   9   4      248.97      215.54     43.61 o 
   4   9   4        5.19       12.98     27.75 o 
   5   9   4      757.68      768.82     71.55 o 
   6   9   4      505.53      588.42     76.41 o 
   7   9   4        5.43       72.63     41.09 o 
   8   9   4      619.77      630.05     85.06 o 
   9   9   4      333.23      340.43     72.09 o 
  -8  10   4       69.72       62.00     54.43 o 
  -7  10   4       33.39       74.79     51.72 o 
  -6  10   4      616.37      526.24     79.12 o 
  -5  10   4        0.16       34.42     39.83 o 
  -4  10   4      198.22      183.82     52.08 o 
  -3  10   4       63.93       95.68     28.72 o 
  -2  10   4       13.91       14.85     19.58 o 
  -1  10   4      504.88      502.69     42.23 o 
   0  10   4      785.63      710.18     86.23 o 
   1  10   4      361.56      329.72     34.86 o 
   2  10   4      962.16      864.15     71.55 o 
   3  10   4      669.68      663.75     65.78 o 
   4  10   4       55.33       40.37     33.16 o 
   5  10   4       10.13      -20.55     30.46 o 
   6  10   4        4.14        9.73     31.18 o 
   7  10   4      104.98      131.02     54.25 o 
   8  10   4      172.40      214.10     63.44 o 
  -7  11   4       57.80       45.78     56.41 o 
  -6  11   4       76.51       54.25     51.54 o 
  -5  11   4      330.55      337.01     70.29 o 
  -4  11   4      218.44      242.76     62.36 o 
  -3  11   4      789.53      873.34     88.67 o 
  -2  11   4       37.48       30.81     22.29 o 
  -1  11   4       94.62      134.28     30.81 o 
   0  11   4      249.62      254.64     35.30 o 
   1  11   4      189.32      184.43     30.71 o 
   2  11   4      389.63      336.83     53.53 o 
   3  11   4        0.65       -8.11     25.59 o 
   4  11   4      528.01      470.01     63.08 o 
   5  11   4      215.29      260.60     58.39 o 
   6  11   4      307.19      351.61     64.16 o 
   7  11   4        1.23      -25.05     35.50 o 
   8  11   4        7.05       15.86     47.94 o 
  -6  12   4       12.95       17.66     49.92 o 
  -5  12   4       45.29       77.31     57.31 o 
  -4  12   4       68.73       68.84     49.02 o 
  -3  12   4        3.29       10.27     42.35 o 
  -2  12   4      325.10      336.11     65.42 o 
  -1  12   4       25.07       49.38     37.85 o 
   0  12   4     2369.88     2183.60    108.58 o 
   1  12   4       69.92       30.46     32.08 o 
   2  12   4        5.24       -9.37     27.03 o 
   3  12   4      145.56      165.44     47.22 o 
   4  12   4      296.28      302.59     56.77 o 
   5  12   4        3.98       32.44     34.96 o 
   6  12   4      110.87       70.83     46.32 o 
   7  12   4        0.23       40.37     44.33 o 
  -4  13   4       22.23       14.24     47.58 o 
  -3  13   4       72.57       88.49     49.20 o 
  -2  13   4      573.54      489.84     78.94 o 
  -1  13   4       11.27       43.07     44.69 o 
   0  13   4        0.50       24.51     33.16 o 
   2  13   4        6.09       23.43     34.06 o 
   3  13   4      246.36      282.58     58.39 o 
   4  13   4       72.54      100.74     46.14 o 
   5  13   4       10.68        4.33     40.73 o 
  -3  14   4      157.02      277.54     74.25 o 
  -2  14   4      170.05      204.91     63.98 o 
   0 -13   5       79.24       85.42     52.98 o 
   1 -13   5       21.71       78.94     53.34 o 
  -3 -12   5       58.24       88.31     55.15 o 
  -2 -12   5        0.08        1.62     35.86 o 
  -1 -12   5       84.42      160.94     57.13 o 
   0 -12   5       45.13       -0.90     38.21 o 
   1 -12   5       27.10       20.73     40.37 o 
   2 -12   5       81.24      135.71     53.89 o 
   3 -12   5      137.54      112.46     50.64 o 
   4 -12   5       16.61       32.26     44.51 o 
   5 -12   5      185.46      218.61     69.02 o 
  -4 -11   5        1.99      -14.42     38.93 o 
  -3 -11   5      113.87       98.04     52.08 o 
  -2 -11   5        3.81       18.74     34.24 o 
  -1 -11   5      243.25      185.45     52.26 o 
   0 -11   5      227.33      155.89     54.25 o 
   1 -11   5        1.15       27.75     38.93 o 
   2 -11   5       96.36       66.14     44.51 o 
   3 -11   5       96.24       86.14     43.43 o 
   4 -11   5      262.71      258.43     62.54 o 
   5 -11   5       15.10       13.34     43.25 o 
   6 -11   5      246.11      186.71     63.44 o 
  -6 -10   5      246.15      309.08     69.02 o 
  -5 -10   5       17.94       57.67     36.76 o 
  -4 -10   5       56.12       56.05     38.57 o 
  -3 -10   5       49.17       62.36     37.67 o 
  -2 -10   5      120.18      169.41     51.00 o 
  -1 -10   5      141.65      140.75     48.66 o 
   0 -10   5       79.69       71.37     38.75 o 
   1 -10   5       16.93       30.28     32.26 o 
   2 -10   5       80.50       43.25     35.50 o 
   3 -10   5      496.82      469.65     70.47 o 
   4 -10   5       93.35       74.25     46.14 o 
   5 -10   5       81.62       93.71     45.60 o 
   6 -10   5      166.46      190.85     62.36 o 
   7 -10   5      282.74      355.21     79.84 o 
  -7  -9   5        3.61       28.15     28.17 o 
  -6  -9   5       99.90       66.09     38.03 o 
  -5  -9   5        7.83      -10.52     20.45 o 
  -4  -9   5        2.88       27.39     33.88 o 
  -3  -9   5      367.35      438.83     65.60 o 
  -2  -9   5        3.55      -17.12     22.71 o 
  -1  -9   5       75.73       89.39     39.29 o 
   0  -9   5       24.81      -11.35     24.87 o 
   1  -9   5      548.81      551.83     64.16 o 
   2  -9   5      352.89      272.31     52.80 o 
   3  -9   5      352.98      344.04     60.37 o 
   4  -9   5       24.24       60.73     41.99 o 
   5  -9   5       56.92       82.54     43.25 o 
   6  -9   5      283.05      319.05     56.59 o 
   7  -9   5      145.43      128.86     58.57 o 
   8  -9   5        3.63       54.97     51.00 o 
  -7  -8   5       43.59       62.32     29.35 o 
  -6  -8   5        2.20        3.64     25.67 o 
  -5  -8   5      406.09      378.34     44.17 o 
  -4  -8   5        1.75       -6.29     17.65 o 
  -3  -8   5      373.34      309.59     34.08 o 
  -2  -8   5        0.48       -5.77     25.41 o 
  -1  -8   5       91.37       66.50     31.36 o 
   0  -8   5       63.49      106.15     36.94 o 
   1  -8   5       76.65       51.36     30.10 o 
   2  -8   5       22.27        0.18     22.53 o 
   3  -8   5       13.16       10.99     29.74 o 
   4  -8   5      792.05      786.66     78.76 o 
   5  -8   5      569.54      588.24     71.91 o 
   6  -8   5      445.60      497.28     41.17 o 
   7  -8   5       66.28       98.35     27.43 o 
   8  -8   5       34.70       72.27     48.12 o 
   9  -8   5       51.11       22.71     42.35 o 
  -8  -7   5       41.48       54.49     35.95 o 
  -7  -7   5       11.25       55.12     28.54 o 
  -6  -7   5      141.04      163.76     33.96 o 
  -5  -7   5      256.47      275.71     39.64 o 
  -4  -7   5       88.04       80.49     25.01 o 
  -3  -7   5       12.48        1.89     15.73 o 
  -2  -7   5      390.31      470.58     35.82 o 
  -1  -7   5      172.65      210.86     41.81 o 
   0  -7   5     2424.46     2182.46     99.30 o 
   1  -7   5      903.57      883.98     70.29 o 
   2  -7   5       13.15       20.00     24.87 o 
   3  -7   5       43.68       83.62     32.98 o 
   4  -7   5      265.64      287.09     50.64 o 
   5  -7   5      229.03      262.94     53.16 o 
   6  -7   5       36.46       38.46     19.97 o 
   7  -7   5      366.67      439.89     41.07 o 
   8  -7   5      324.04      281.91     34.71 o 
   9  -7   5      177.56      167.42     56.77 o 
  -8  -6   5      262.88      369.81     70.65 o 
  -7  -6   5       28.29       66.32     38.93 o 
  -6  -6   5      192.93      209.60     51.90 o 
  -5  -6   5      227.73      193.74     50.10 o 
  -4  -6   5       88.19       70.75     24.84 o 
  -3  -6   5       70.15       83.82     23.04 o 
  -2  -6   5      711.38      642.01     72.81 o 
  -1  -6   5       30.34       32.90     22.71 o 
   0  -6   5        3.22       -2.70     18.02 o 
   1  -6   5     2920.28     2681.12    102.72 o 
   2  -6   5       15.71       18.02     21.63 o 
   3  -6   5     1646.44     1676.22     91.01 o 
   4  -6   5      316.98      356.29     52.80 o 
   5  -6   5     1194.64     1190.89     81.46 o 
   6  -6   5      666.19      763.97     43.92 o 
   7  -6   5     1919.63     2007.72     67.84 o 
   8  -6   5      325.19      330.35     35.83 o 
   9  -6   5       47.53       87.26     26.43 o 
  -9  -5   5       51.21       10.09     44.69 o 
  -8  -5   5       62.31       98.40     48.66 o 
  -7  -5   5      144.14      153.73     50.46 o 
  -6  -5   5      100.29       93.17     40.91 o 
  -5  -5   5      981.05      902.72     73.89 o 
  -4  -5   5       21.92        6.67     22.71 o 
  -3  -5   5      989.37     1136.76     52.32 o 
  -2  -5   5      907.76      760.06     71.19 o 
  -1  -5   5      315.86      398.53     28.82 o 
   0  -5   5       61.87       48.60     14.87 o 
   1  -5   5     6087.54     5854.28    128.95 o 
   2  -5   5      552.85      460.28     46.68 o 
   3  -5   5      139.41      123.99     29.92 o 
   4  -5   5      407.51      415.05     50.82 o 
   5  -5   5      447.83      494.20     33.18 o 
   6  -5   5     1169.64     1325.30     54.38 o 
   7  -5   5      116.67      121.62     24.76 o 
   8  -5   5       42.13       58.83     23.66 o 
   9  -5   5      236.59      234.64     31.87 o 
  10  -5   5      290.68      254.77     43.57 o 
  -9  -4   5       18.81       99.66     48.12 o 
  -8  -4   5      417.39      348.90     68.48 o 
  -7  -4   5      191.24      231.04     52.98 o 
  -6  -4   5       45.97       71.37     36.40 o 
  -5  -4   5        3.74       20.73     28.11 o 
  -4  -4   5     1916.66     1913.21     93.35 o 
  -3  -4   5     1122.36     1006.16     65.96 o 
  -2  -4   5     1316.95     1151.60     63.98 o 
  -1  -4   5     1571.98     1992.16     55.49 o 
   0  -4   5      149.36      133.41     16.32 o 
   1  -4   5     2827.35     2631.30     94.44 o 
   2  -4   5      429.98      369.81     39.11 o 
   3  -4   5      793.73      816.39     52.26 o 
   4  -4   5     6532.79     6607.02    149.76 o 
   5  -4   5     1427.23     1459.86     48.94 o 
   6  -4   5       87.86      112.41     21.16 o 
   7  -4   5      106.20      137.73     23.71 o 
   8  -4   5        4.22       24.27     18.52 o 
   9  -4   5        0.48       41.07     26.47 o 
  10  -4   5        0.27       21.69     26.36 o 
  -9  -3   5       10.74       78.40     42.53 o 
  -8  -3   5       82.61       51.72     47.58 o 
  -7  -3   5       76.08       57.85     41.09 o 
  -6  -3   5      309.39      296.64     51.36 o 
  -5  -3   5     1149.77     1350.02     87.23 o 
  -4  -3   5        1.89       -7.75     19.82 o 
  -3  -3   5      147.04      129.40     31.36 o 
  -2  -3   5     2576.23     3005.34     94.07 o 
  -1  -3   5     6071.97     6782.73    129.40 o 
   0  -3   5       18.99       25.96     10.34 o 
   1  -3   5     7461.99     7902.40    127.42 o 
   2  -3   5     1786.77     1823.98     32.94 o 
   3  -3   5      591.54      663.75     46.86 o 
   4  -3   5        6.65        3.55     22.17 o 
   5  -3   5      983.11     1174.20     41.87 o 
   6  -3   5      901.66      821.36     39.11 o 
   7  -3   5     1550.83     1559.52     53.56 o 
   8  -3   5      710.52      724.43     42.50 o 
   9  -3   5      468.27      354.22     44.14 o 
  10  -3   5      150.34      141.46     34.52 o 
  11  -3   5       32.51       92.12     33.31 o 
 -10  -2   5       10.76      -32.26     40.91 o 
  -9  -2   5       29.08       71.73     51.18 o 
  -8  -2   5       11.53        8.29     34.24 o 
  -7  -2   5      659.12      723.22     79.48 o 
  -6  -2   5       87.11       78.94     34.42 o 
  -5  -2   5       35.71       28.84     26.85 o 
  -4  -2   5      255.63      182.92     35.86 o 
  -3  -2   5     4906.37     5401.17    137.33 o 
  -2  -2   5     8107.57     8315.14    156.97 o 
  -1  -2   5      747.26      646.09     42.35 o 
   0  -2   5        9.97       12.62     12.07 o 
   1  -2   5       70.36      151.04     10.79 o 
   2  -2   5     8269.52     8043.13     94.98 o 
   3  -2   5     3092.41     4138.24    129.85 o 
   4  -2   5    11655.27    12680.62    185.44 o 
   5  -2   5     1010.10      846.43     25.71 o 
   6  -2   5      830.21      751.51     36.47 o 
   7  -2   5       77.89       65.72     18.76 o 
   8  -2   5     1032.91      845.05     56.00 o 
   9  -2   5        0.26        6.74     23.34 o 
  10  -2   5      180.79      140.56     35.23 o 
  11  -2   5      417.72      365.12     65.06 o 
 -10  -1   5       18.64       58.57     55.33 o 
  -9  -1   5        5.94        5.05     41.99 o 
  -8  -1   5        0.95       -4.51     34.24 o 
  -7  -1   5        1.06       18.92     30.46 o 
  -6  -1   5      609.38      688.80     72.09 o 
  -5  -1   5      260.65      200.40     42.89 o 
  -4  -1   5     2105.99     2046.57     94.80 o 
  -3  -1   5      622.72      553.81     49.38 o 
  -2  -1   5      809.91      693.12     46.14 o 
  -1  -1   5     6957.82     5334.32     94.43 o 
   0  -1   5    19323.53    19801.29    618.51 o 
   1  -1   5     1662.74      964.25     29.63 o 
   2  -1   5     6384.97     7330.61     74.44 o 
   3  -1   5       87.11       82.70      8.96 o 
   4  -1   5       54.32       82.19      9.91 o 
   5  -1   5     3736.25     3512.54     47.81 o 
   6  -1   5        0.53        0.73      9.21 o 
   7  -1   5     3038.27     2824.33     51.77 o 
   8  -1   5       40.62       38.91     15.88 o 
   9  -1   5      550.16      587.14     52.06 o 
  10  -1   5       19.67       50.98     31.59 o 
  11  -1   5      696.66      619.77     83.26 o 
 -10   0   5      204.63      295.92     72.09 o 
  -9   0   5       22.68        8.47     40.01 o 
  -8   0   5       17.08       32.08     35.50 o 
  -7   0   5      220.90      164.72     48.84 o 
  -6   0   5       41.30        1.98     28.65 o 
  -5   0   5     1559.95     1541.78     88.85 o 
  -4   0   5      378.09      392.52     48.12 o 
  -3   0   5     2029.54     2098.65     86.14 o 
  -2   0   5     3045.86     2524.32     72.72 o 
  -1   0   5     8592.10     7891.80    135.34 o 
   0   0   5     2029.38     2696.44     76.05 o 
   1   0   5     1356.22     1882.21     55.69 o 
   2   0   5     4036.04     4581.55     95.16 o 
   3   0   5    17767.42    17311.19     99.69 o 
   4   0   5      317.90      499.69     23.21 o 
   5   0   5     4933.04     4016.26     61.05 o 
   6   0   5      967.35      725.44     26.73 o 
   7   0   5      204.12      315.34     25.71 o 
   8   0   5      681.08      657.55     36.78 o 
   9   0   5      439.88      455.50     34.65 o 
  10   0   5      183.34      202.39     57.49 o 
  11   0   5       23.57        6.67     39.83 o 
 -10   1   5        0.93       38.39     46.32 o 
  -9   1   5      149.12      101.46     49.92 o 
  -8   1   5       55.99       77.85     42.89 o 
  -7   1   5       69.75       50.46     36.04 o 
  -6   1   5      966.12      958.23     78.22 o 
  -5   1   5       66.91      100.92     34.06 o 
  -4   1   5      649.06      544.08     54.25 o 
  -3   1   5      537.42      498.55     31.60 o 
  -2   1   5     2505.71     2346.24    124.98 o 
  -1   1   5     1430.49     1597.28     63.62 o 
   0   1   5    23249.14    24378.63    250.14 o 
   1   1   5     5205.24     4600.28     92.81 o 
   2   1   5     1280.22     1492.87     25.71 o 
   3   1   5      277.35      240.34     12.59 o 
   4   1   5      213.04      206.90     13.28 o 
   5   1   5     8327.44     8218.61    121.65 o 
   6   1   5     2017.41     2209.08     54.18 o 
   7   1   5       38.44      105.05     19.85 o 
   8   1   5     1778.75     1946.18     57.68 o 
   9   1   5     1012.49      993.15     55.68 o 
  10   1   5      108.22      119.98     31.47 o 
  11   1   5      179.31      240.05     63.26 o 
 -10   2   5       48.65      110.11     53.71 o 
  -9   2   5       12.52       51.72     45.78 o 
  -8   2   5       49.59       67.94     39.83 o 
  -7   2   5      302.40      315.92     59.47 o 
  -6   2   5      146.66      142.72     29.61 o 
  -5   2   5       17.06       19.50     18.83 o 
  -4   2   5      569.61      618.26     32.21 o 
  -3   2   5       18.25       22.59     12.44 o 
  -2   2   5      203.34      218.95     22.61 o 
  -1   2   5     1064.59     1011.23     37.07 o 
   0   2   5       16.55       27.88      7.50 o 
   1   2   5     1817.65     1254.20     59.12 o 
   2   2   5     1626.86     1188.72     31.23 o 
   3   2   5    14555.96    12943.13    193.75 o 
   4   2   5       89.27      156.00     16.76 o 
   5   2   5     1664.32     1497.93     51.88 o 
   6   2   5      416.54      379.18     27.77 o 
   7   2   5     1263.23     1137.66     72.74 o 
   8   2   5      616.38      764.31     55.06 o 
   9   2   5       85.08       84.76     27.83 o 
  10   2   5        4.98       30.95     30.91 o 
  11   2   5      623.89      524.00     51.70 o 
 -10   3   5       16.30       -0.72     42.71 o 
  -9   3   5       11.58       -6.85     36.22 o 
  -8   3   5        5.69       13.69     26.62 o 
  -7   3   5       42.37       36.25     24.15 o 
  -6   3   5      105.47      121.57     28.42 o 
  -5   3   5       15.76       14.03     15.12 o 
  -4   3   5      533.86      589.47     32.21 o 
  -3   3   5     5446.15     6079.95    108.96 o 
  -2   3   5     1553.45     2046.27     61.25 o 
  -1   3   5      294.34      146.77      9.66 o 
   0   3   5      471.64      340.98     14.28 o 
   1   3   5     2743.91     2755.19     35.75 o 
   2   3   5     1670.40     1571.01     36.66 o 
   3   3   5      197.52      291.10     19.79 o 
   4   3   5     1200.02     1526.19     42.53 o 
   5   3   5        9.69       22.44     13.35 o 
   6   3   5     9560.07     9871.06    142.63 o 
   7   3   5        8.98       31.93     19.30 o 
   8   3   5      247.03      237.64     34.77 o 
   9   3   5      187.10      229.60     36.51 o 
  10   3   5      449.08      493.28     71.82 o 
  11   3   5        1.07       14.35     47.31 o 
 -10   4   5       10.70       37.49     48.30 o 
  -9   4   5      218.17      227.77     48.12 o 
  -8   4   5       51.78       32.82     24.46 o 
  -7   4   5      183.30      184.55     37.47 o 
  -6   4   5        5.02       30.35     23.36 o 
  -5   4   5      628.60      551.58     35.56 o 
  -4   4   5       69.58       59.15     16.82 o 
  -3   4   5      189.68      225.33     27.53 o 
  -2   4   5        1.26       16.32     17.93 o 
  -1   4   5      592.29      470.70     17.30 o 
   0   4   5     3681.61     3278.24     37.62 o 
   1   4   5    19273.71    20705.25    130.95 o 
   2   4   5       91.24       89.76      9.36 o 
   3   4   5     1838.50     1856.37     72.72 o 
   4   4   5     6583.74     7113.63    110.49 o 
   5   4   5      274.53      281.92     30.11 o 
   6   4   5      447.61      492.18     41.63 o 
   7   4   5      146.33      111.39     27.62 o 
   8   4   5      191.81      170.62     34.16 o 
   9   4   5      731.18      766.04     77.94 o 
  10   4   5       13.86       40.21     28.53 o 
  11   4   5       17.25       38.95     28.04 o 
  -9   5   5      200.01      208.36     43.65 o 
  -8   5   5        1.23        3.48     25.35 o 
  -7   5   5       14.18       21.98     25.23 o 
  -6   5   5     1352.83     1435.69     55.02 o 
  -5   5   5        6.69       24.65     15.64 o 
  -4   5   5      966.03     1162.20     78.13 o 
  -3   5   5       80.49       32.88     18.16 o 
  -2   5   5     1847.67     1614.34     55.74 o 
  -1   5   5     4017.03     3866.15     79.29 o 
   0   5   5       98.42       66.90     15.08 o 
   1   5   5      101.15      180.16     14.37 o 
   2   5   5      669.19      566.57     22.30 o 
   3   5   5      552.82      523.25     20.05 o 
   4   5   5     3887.38     4374.11     90.71 o 
   5   5   5        1.38       10.44     18.01 o 
   6   5   5       28.42       43.62     20.80 o 
   7   5   5     1946.87     2216.67     80.63 o 
   8   5   5      343.36      294.92     40.15 o 
   9   5   5      386.15      445.08     55.51 o 
  10   5   5       19.23      -28.84     28.84 o 
  11   5   5       96.64       60.01     43.61 o 
  -9   6   5       85.88       94.19     36.00 o 
  -8   6   5      703.07      792.17     65.95 o 
  -7   6   5        2.11        8.87     23.64 o 
  -6   6   5      331.01      314.58     32.56 o 
  -5   6   5      122.19      142.15     25.86 o 
  -4   6   5      233.04      263.47     33.13 o 
  -3   6   5     1443.56     1420.51    114.62 o 
  -2   6   5       16.51        5.52     14.85 o 
  -1   6   5      895.05      879.07     43.34 o 
   0   6   5        5.55       46.42     15.28 o 
   1   6   5     3440.95     4096.45     74.59 o 
   2   6   5     2652.31     2685.69     73.71 o 
   3   6   5     1686.35     1651.86     36.23 o 
   4   6   5      488.65      487.40     37.49 o 
   5   6   5      754.27      855.68     47.91 o 
   6   6   5      146.76      153.36     28.08 o 
   7   6   5     1210.96      994.82     55.26 o 
   8   6   5       92.58       75.51     40.91 o 
   9   6   5        9.96      -10.09     34.06 o 
  10   6   5      310.77      250.32     57.85 o 
  11   6   5       12.48        5.59     44.15 o 
  -9   7   5       67.54      104.71     56.41 o 
  -8   7   5      133.99      139.41     39.06 o 
  -7   7   5        4.16       14.29     24.64 o 
  -6   7   5      383.90      388.53     36.64 o 
  -5   7   5     1012.11      872.90     46.26 o 
  -4   7   5      201.16      132.63     29.06 o 
  -3   7   5     3981.68     3355.74    111.83 o 
  -2   7   5      198.19      173.92     42.71 o 
  -1   7   5      717.26      747.80     41.71 o 
   0   7   5        8.70        1.56     25.50 o 
   1   7   5      509.10      366.08     28.49 o 
   2   7   5      214.82      330.09     26.54 o 
   3   7   5      529.72      568.23     53.16 o 
   4   7   5      398.77      383.15     47.76 o 
   5   7   5     1470.59     1434.55     85.96 o 
   6   7   5     1073.30     1204.59     88.85 o 
   7   7   5       31.44       55.33     39.11 o 
   8   7   5       57.54       32.26     34.96 o 
   9   7   5        1.37       45.60     39.29 o 
  10   7   5       15.75       69.02     43.97 o 
  -8   8   5      521.53      468.93     82.54 o 
  -7   8   5       85.32      115.67     27.34 o 
  -6   8   5      199.73      120.03     27.61 o 
  -5   8   5        0.87       -8.47     31.54 o 
  -4   8   5       42.81       44.52     23.27 o 
  -3   8   5     1176.64     1165.50     58.39 o 
  -2   8   5      371.06      360.75     36.33 o 
  -1   8   5     1702.14     1578.54     82.54 o 
   0   8   5     4078.23     3958.88    118.40 o 
   1   8   5     2356.00     2043.72     61.56 o 
   2   8   5     1160.08     1114.41     55.51 o 
   3   8   5        9.41       14.96     21.45 o 
   4   8   5      212.53      184.18     40.91 o 
   5   8   5      175.84      134.62     43.43 o 
   6   8   5        2.48       29.02     33.88 o 
   7   8   5      469.92      403.33     65.42 o 
   8   8   5       46.28       67.94     40.91 o 
   9   8   5       67.65       40.01     42.53 o 
  10   8   5      179.70      135.89     60.37 o 
  -8   9   5       23.30       17.66     43.07 o 
  -7   9   5      341.96      289.79     69.56 o 
  -6   9   5       41.21       41.87     23.83 o 
  -5   9   5     1383.91     1376.62     73.90 o 
  -4   9   5      328.65      319.50     41.98 o 
  -3   9   5        3.15      -18.35     18.35 o 
  -2   9   5       45.03       39.88     22.22 o 
  -1   9   5      369.77      390.97     37.53 o 
   0   9   5       81.52       69.56     22.87 o 
   1   9   5      276.60      257.65     30.06 o 
   2   9   5        4.15       35.14     25.23 o 
   3   9   5     1178.27     1223.51     84.88 o 
   4   9   5     2822.32     2575.33    115.70 o 
   5   9   5       39.98       20.18     28.84 o 
   6   9   5        5.03      -12.25     31.72 o 
   7   9   5      823.60      810.45     87.05 o 
   8   9   5      313.80      324.21     70.65 o 
   9   9   5        0.36      -23.79     43.07 o 
  -7  10   5      385.18      336.29     73.89 o 
  -6  10   5       42.17       24.87     46.86 o 
  -5  10   5      102.53       83.98     46.50 o 
  -4  10   5      212.06      203.04     39.37 o 
  -3  10   5       28.22        6.04     23.16 o 
  -2  10   5      648.78      716.57     51.54 o 
  -1  10   5       41.01       41.65     22.91 o 
   0  10   5      621.56      622.38     45.10 o 
   1  10   5      871.06      769.30     48.61 o 
   2  10   5     2739.81     2633.54    117.14 o 
   3  10   5        0.32       20.00     31.54 o 
   4  10   5       70.56       82.90     37.67 o 
   5  10   5       36.46        9.91     30.82 o 
   6  10   5       47.05       58.93     42.89 o 
   7  10   5      304.04      230.86     60.73 o 
   8  10   5       25.56       48.30     48.30 o 
  -6  11   5       11.56       -5.23     45.96 o 
  -5  11   5        0.46       32.62     43.07 o 
  -4  11   5     1340.26     1428.06    114.26 o 
  -3  11   5        2.17        8.83     24.91 o 
  -2  11   5       66.08       82.50     28.75 o 
  -1  11   5       59.63       75.66     27.72 o 
   0  11   5      491.84      455.44     43.75 o 
   1  11   5      971.93      924.71     75.87 o 
   2  11   5        7.14        6.67     29.38 o 
   3  11   5       64.37       54.61     36.40 o 
   4  11   5      218.74      173.73     45.60 o 
   5  11   5      888.08      681.23     78.58 o 
   6  11   5       22.96      -29.02     35.50 o 
   7  11   5      219.34      215.00     62.18 o 
   8  11   5        1.24       26.49     48.84 o 
  -5  12   5      131.21      208.15     69.20 o 
  -4  12   5      251.44      351.79     70.29 o 
  -3  12   5       16.10        5.59     36.04 o 
  -2  12   5        4.28       61.64     43.97 o 
  -1  12   5     1630.95     1588.50     73.45 o 
   0  12   5      151.64      192.11     35.87 o 
   1  12   5      126.65      142.01     43.79 o 
   2  12   5       53.27       35.68     36.04 o 
   3  12   5      256.30      276.64     55.69 o 
   4  12   5        0.64       -7.75     31.90 o 
   5  12   5      124.77      128.32     47.40 o 
   6  12   5      250.37      162.02     58.03 o 
   7  12   5        4.19      -41.81     41.81 o 
  -4  13   5      217.98      216.44     67.58 o 
  -3  13   5       46.06      102.00     56.59 o 
  -2  13   5        0.40       15.50     37.49 o 
  -1  13   5        0.10       29.20     36.40 o 
   1  13   5      316.42      247.08     53.89 o 
   2  13   5      636.63      586.79     74.97 o 
   3  13   5      204.14      182.92     51.90 o 
   4  13   5      210.88      241.13     63.26 o 
   5  13   5       91.08      150.30     54.61 o 
  -2  14   5      155.82      190.49     61.09 o 
   2  14   5       37.52       42.89     36.40 o 
   3  14   5      104.74      137.87     48.84 o 
  -2 -12   6      205.33      207.79     61.64 o 
  -1 -12   6       46.49      108.49     49.74 o 
   0 -12   6       25.56       60.19     40.73 o 
   1 -12   6       57.86        4.33     40.19 o 
   2 -12   6       68.46      113.36     53.16 o 
   3 -12   6       22.31       21.81     44.51 o 
   4 -12   6      124.19       98.58     51.36 o 
  -4 -11   6       39.01       54.25     47.76 o 
  -3 -11   6       12.17        9.19     40.91 o 
  -2 -11   6      107.09      160.76     55.33 o 
  -1 -11   6       56.36       55.87     44.15 o 
   0 -11   6       88.63       95.52     48.30 o 
   1 -11   6      170.06      194.28     51.72 o 
   2 -11   6       17.71       55.69     43.25 o 
   3 -11   6        0.02       23.79     36.22 o 
   4 -11   6        5.24       58.93     43.25 o 
   5 -11   6       84.06       83.80     52.80 o 
   6 -11   6       32.17       39.29     46.32 o 
  -5 -10   6       96.87       69.74     50.10 o 
  -4 -10   6        2.54       -4.33     37.85 o 
  -3 -10   6       51.86       14.06     36.76 o 
  -2 -10   6       29.59       34.78     33.88 o 
  -1 -10   6       83.83       82.90     41.45 o 
   0 -10   6        8.38       14.42     31.54 o 
   1 -10   6       74.57      109.03     45.24 o 
   2 -10   6      297.63      315.38     62.18 o 
   3 -10   6       50.63       75.69     38.03 o 
   4 -10   6      523.40      563.37     78.94 o 
   5 -10   6       32.91       44.51     41.63 o 
   6 -10   6        8.35       12.44     44.15 o 
   7 -10   6        1.37       -5.95     49.38 o 
  -6  -9   6       23.41       19.10     43.79 o 
  -5  -9   6       14.14       50.28     43.43 o 
  -4  -9   6      272.91      307.81     59.83 o 
  -3  -9   6       53.30       32.26     33.88 o 
  -2  -9   6      300.08      287.09     54.61 o 
  -1  -9   6        9.23        7.21     26.49 o 
   0  -9   6        7.15        7.93     31.36 o 
   1  -9   6       37.83       40.19     32.26 o 
   2  -9   6      846.94      746.11     69.02 o 
   3  -9   6      109.79      126.15     44.87 o 
   4  -9   6       24.19       33.16     36.40 o 
   5  -9   6      292.69      318.27     64.16 o 
   6  -9   6       12.36       29.02     40.37 o 
   7  -9   6      513.94      571.92     49.02 o 
   8  -9   6        9.67       25.41     50.10 o 
  -7  -8   6        3.24       22.14     27.07 o 
  -6  -8   6       38.81       53.67     28.53 o 
  -5  -8   6       67.08       32.48     24.85 o 
  -4  -8   6       99.56       91.38     28.03 o 
  -3  -8   6      207.76      206.53     48.84 o 
  -2  -8   6        0.82       -7.39     26.31 o 
  -1  -8   6      317.90      315.20     52.08 o 
   0  -8   6        0.69        5.41     24.51 o 
   1  -8   6      337.72      328.36     55.15 o 
   2  -8   6       67.92       26.67     31.36 o 
   3  -8   6      206.73      213.02     48.48 o 
   4  -8   6        0.70       13.70     31.72 o 
   5  -8   6      941.74      925.07     88.13 o 
   6  -8   6      643.82      703.25     48.32 o 
   7  -8   6        2.88       29.84     22.22 o 
   8  -8   6      222.07      242.20     36.17 o 
   9  -8   6        0.61       -9.55     41.63 o 
  -7  -7   6      117.59      204.79     40.51 o 
  -6  -7   6        6.31        5.44     22.55 o 
  -5  -7   6        2.97       -1.84     22.48 o 
  -4  -7   6      533.35      527.09     43.96 o 
  -3  -7   6      174.39      192.07     30.27 o 
  -2  -7   6       20.31       33.16     28.84 o 
  -1  -7   6     1695.11     1590.25     89.57 o 
   0  -7   6     2061.29     1864.19     93.35 o 
   1  -7   6      362.46      320.43     50.64 o 
   2  -7   6      942.30      992.47     73.35 o 
   3  -7   6      185.41      202.03     43.43 o 
   4  -7   6        9.73        4.51     27.93 o 
   5  -7   6       12.24       25.41     32.80 o 
   6  -7   6      333.90      318.05     35.69 o 
   7  -7   6      174.51      245.56     35.14 o 
   8  -7   6     1089.74     1130.37     58.78 o 
   9  -7   6      226.35      291.59     70.29 o 
  -8  -6   6        3.04       28.29     44.33 o 
  -7  -6   6       50.90       89.03     48.12 o 
  -6  -6   6      158.42      241.31     57.85 o 
  -5  -6   6       42.29       61.64     37.49 o 
  -4  -6   6      599.78      495.95     42.75 o 
  -3  -6   6      130.43      137.15     26.57 o 
  -2  -6   6      790.25      734.56     42.61 o 
  -1  -6   6      906.81      925.81     60.28 o 
   0  -6   6      781.51      865.41     63.80 o 
   1  -6   6       12.76       28.84     22.89 o 
   2  -6   6      698.15      671.14     58.93 o 
   3  -6   6     3806.00     3425.61    118.76 o 
   4  -6   6        1.39       25.05     25.77 o 
   5  -6   6     1092.29     1098.80     80.02 o 
   6  -6   6      502.70      478.21     38.60 o 
   7  -6   6      306.14      372.25     35.88 o 
   8  -6   6       66.91      100.99     26.61 o 
   9  -6   6      189.49      212.85     34.12 o 
  -8  -5   6       53.98       39.11     48.30 o 
  -7  -5   6       81.31      137.87     52.62 o 
  -6  -5   6      123.37      146.52     45.96 o 
  -5  -5   6      147.74      140.93     42.89 o 
  -4  -5   6        7.63      -10.27     25.95 o 
  -3  -5   6      295.50      348.54     47.40 o 
  -2  -5   6      241.59      170.54     25.22 o 
  -1  -5   6      560.59      580.39     35.32 o 
   0  -5   6       26.73       26.99     12.48 o 
   1  -5   6     4135.60     3924.64    118.22 o 
   2  -5   6     1639.83     1891.94     87.95 o 
   3  -5   6     1546.76     1546.10     79.48 o 
   4  -5   6      176.67      212.12     41.45 o 
   5  -5   6      323.74      282.22     47.94 o 
   6  -5   6     4420.13     4634.30     94.68 o 
   7  -5   6       36.58       64.68     22.06 o 
   8  -5   6      602.64      622.86     43.77 o 
   9  -5   6      376.46      366.38     46.89 o 
  10  -5   6       75.44      105.68     35.00 o 
  -9  -4   6      123.33      125.79     55.51 o 
  -8  -4   6       67.63      153.01     52.80 o 
  -7  -4   6      120.35       64.34     43.97 o 
  -6  -4   6       42.83       60.19     35.32 o 
  -5  -4   6      365.89      431.63     57.31 o 
  -4  -4   6      687.30      689.16     65.42 o 
  -3  -4   6       22.75       25.59     25.41 o 
  -2  -4   6       27.00       70.29     25.41 o 
  -1  -4   6       11.90       -3.84     11.53 o 
   0  -4   6     2022.63     2264.91     54.86 o 
   1  -4   6      202.40      248.43     27.21 o 
   2  -4   6     1586.59     1644.68     73.89 o 
   3  -4   6      701.78      656.72     50.46 o 
   4  -4   6     7855.99     8284.86    170.67 o 
   5  -4   6      168.76      160.44     22.53 o 
   6  -4   6     2265.63     2358.06    162.93 o 
   7  -4   6       22.30       13.99     17.95 o 
   8  -4   6       56.25       29.16     20.97 o 
   9  -4   6      515.13      378.00     46.05 o 
  10  -4   6       31.31       82.04     31.97 o 
  11  -4   6      289.97      328.64     49.00 o 
  -9  -3   6       45.66       71.55     50.82 o 
  -8  -3   6        0.81        0.72     36.40 o 
  -7  -3   6       13.30        3.06     27.93 o 
  -6  -3   6      341.00      385.67     62.54 o 
  -5  -3   6      408.12      414.14     58.21 o 
  -4  -3   6      340.26      255.19     44.33 o 
  -3  -3   6       26.13       56.23     28.29 o 
  -2  -3   6      819.38      814.23     56.05 o 
  -1  -3   6     1595.89     1130.16     59.47 o 
   0  -3   6      126.91       58.84     13.97 o 
   1  -3   6     3727.83     3370.88     59.34 o 
   2  -3   6      237.74      201.75     27.12 o 
   3  -3   6      242.61      239.33     33.88 o 
   4  -3   6      272.58      390.72     41.27 o 
   5  -3   6       11.35       20.06     13.93 o 
   6  -3   6      411.29      507.84     34.22 o 
   7  -3   6     2168.18     2002.73     63.56 o 
   8  -3   6       40.75       46.96     25.73 o 
   9  -3   6     1431.04     1559.37     80.22 o 
  10  -3   6       91.55      136.96     39.36 o 
  11  -3   6        4.89       -6.37     28.74 o 
  -9  -2   6        0.89       19.64     37.85 o 
  -8  -2   6       75.68       97.68     43.43 o 
  -7  -2   6       71.16       59.11     39.47 o 
  -6  -2   6      642.08      622.30     71.91 o 
  -5  -2   6       74.12       64.34     34.06 o 
  -4  -2   6      134.04      167.06     38.93 o 
  -3  -2   6      335.90      401.17     47.04 o 
  -2  -2   6      320.79      436.31     43.43 o 
  -1  -2   6      819.85      618.51     42.89 o 
   0  -2   6      624.96      376.37     23.32 o 
   1  -2   6     2201.45     2325.85     38.80 o 
   2  -2   6    10407.59    10282.31    285.47 o 
   3  -2   6     1164.47      904.55     38.03 o 
   4  -2   6     1615.02     1240.32     28.29 o 
   5  -2   6      272.55      307.69     24.37 o 
   6  -2   6      107.37       82.75     18.26 o 
   7  -2   6      419.31      456.21     33.14 o 
   8  -2   6       19.87       23.48     23.24 o 
   9  -2   6       85.33      122.32     33.17 o 
  10  -2   6      773.42      671.30     58.98 o 
  11  -2   6        1.98       31.63     29.95 o 
  -9  -1   6      102.47      100.92     52.44 o 
  -8  -1   6       13.63       35.14     39.11 o 
  -7  -1   6       74.16       77.85     40.91 o 
  -6  -1   6      103.26      107.59     39.29 o 
  -5  -1   6       45.56       54.25     30.82 o 
  -4  -1   6      340.86      385.49     48.84 o 
  -3  -1   6     1141.50     1117.72     68.48 o 
  -2  -1   6     3057.78     3338.20    104.17 o 
  -1  -1   6      432.98      479.69     49.29 o 
   0  -1   6     1208.71      864.01     45.60 o 
   1  -1   6        4.65       59.22     18.11 o 
   2  -1   6       12.68       15.60      8.85 o 
   3  -1   6       18.37       21.44      8.91 o 
   4  -1   6        0.13       -1.29      6.98 o 
   5  -1   6     3050.42     2986.28     47.94 o 
   6  -1   6      539.98      511.96     24.47 o 
   7  -1   6     3335.40     3151.31     94.43 o 
   8  -1   6      110.17       80.04     41.00 o 
   9  -1   6       25.88       16.40     24.24 o 
  10  -1   6      205.25      195.93     38.45 o 
  11  -1   6      239.01      261.14     58.03 o 
 -10   0   6       11.62       15.86     47.76 o 
  -9   0   6       45.65       32.62     43.79 o 
  -8   0   6      465.16      373.05     68.66 o 
  -7   0   6       64.14      101.46     43.25 o 
  -6   0   6       14.01       -0.54     26.67 o 
  -5   0   6      471.83      495.06     58.03 o 
  -4   0   6      467.57      244.38     41.27 o 
  -3   0   6      344.29      284.93     41.45 o 
  -2   0   6     1110.49      850.46     39.25 o 
  -1   0   6       20.90       -1.05     10.06 o 
   0   0   6     1716.04     1511.32     63.26 o 
   1   0   6     2473.80     2173.81     69.20 o 
   2   0   6     4005.65     3728.92     57.32 o 
   3   0   6     1164.56     1211.42     26.72 o 
   4   0   6      788.28      793.24     23.69 o 
   5   0   6      884.73     1038.97     28.32 o 
   6   0   6      208.01      332.94     27.84 o 
   7   0   6       34.00       90.15     19.02 o 
   8   0   6      299.30      337.65     30.09 o 
   9   0   6       15.97       25.06     23.63 o 
  10   0   6     1020.33      832.19     62.76 o 
  11   0   6       61.84       62.18     46.68 o 
 -10   1   6      134.24      147.96     65.24 o 
  -9   1   6      154.67      140.75     56.05 o 
  -8   1   6      302.71      316.28     64.70 o 
  -7   1   6       40.48       33.34     34.60 o 
  -6   1   6      636.75      745.21     76.95 o 
  -5   1   6      594.08      600.13     63.80 o 
  -4   1   6       73.88       30.28     21.45 o 
  -3   1   6     1412.67     1108.36     55.96 o 
  -2   1   6     3727.92     3928.22     81.17 o 
  -1   1   6      790.27      676.90     47.40 o 
   0   1   6      336.47      223.11     29.74 o 
   1   1   6       29.33       -2.16     12.80 o 
   2   1   6      331.17      481.15     22.90 o 
   3   1   6     3168.09     3079.89     40.46 o 
   4   1   6     2045.21     1827.77     59.59 o 
   5   1   6     2472.71     2499.21     50.10 o 
   6   1   6      516.38      396.67     27.49 o 
   7   1   6      136.42      117.62     20.42 o 
   8   1   6     2225.01     1851.31     57.75 o 
   9   1   6      330.70      254.42     29.39 o 
  10   1   6      148.35      192.29     57.67 o 
  11   1   6        2.94       38.21     43.61 o 
 -10   2   6        0.14      -26.13     43.43 o 
  -9   2   6        5.46      -12.62     35.32 o 
  -8   2   6      117.70       96.42     49.92 o 
  -7   2   6      688.57      576.52     75.33 o 
  -6   2   6       70.20      119.31     41.45 o 
  -5   2   6      605.71      465.87     57.49 o 
  -4   2   6       39.35       20.58     15.41 o 
  -3   2   6      299.46      299.71     32.02 o 
  -2   2   6     4351.89     4740.67    132.46 o 
  -1   2   6      157.30      118.04     28.11 o 
   0   2   6     6882.21     7869.10    153.19 o 
   1   2   6     4813.98     6104.32     69.85 o 
   2   2   6     2945.32     3541.50    106.45 o 
   3   2   6     2945.00     3506.17     39.80 o 
   4   2   6     2231.42     2477.77     70.74 o 
   5   2   6       75.19       49.05     14.64 o 
   6   2   6       22.41       18.34     13.33 o 
   7   2   6       20.46        5.79     14.65 o 
   8   2   6      323.77      258.11     28.06 o 
   9   2   6       28.29       44.75     23.85 o 
  10   2   6       66.04       31.53     45.96 o 
  11   2   6      473.49      465.98     51.11 o 
  -9   3   6       19.49       38.03     41.09 o 
  -8   3   6      408.63      413.24     71.73 o 
  -7   3   6        8.25        6.31     34.96 o 
  -6   3   6        8.43       14.02     23.30 o 
  -5   3   6      185.24      168.98     25.26 o 
  -4   3   6     5274.37     5189.28     90.91 o 
  -3   3   6       37.39       64.23     21.08 o 
  -2   3   6     7769.78     7716.39    261.68 o 
  -1   3   6      749.64     1021.38     23.28 o 
   0   3   6       15.02        8.80      6.48 o 
   1   3   6      472.42      404.18     21.34 o 
   2   3   6     1190.57      990.43     43.99 o 
   3   3   6     9400.36    10180.34    103.17 o 
   4   3   6     2674.64     2560.84     54.12 o 
   5   3   6     3254.79     3297.89     66.00 o 
   6   3   6     1191.53     1074.67     42.59 o 
   7   3   6     1342.13     1299.87     57.50 o 
   8   3   6       42.87       54.56     25.99 o 
   9   3   6       27.96       18.14     23.64 o 
  10   3   6       27.12       30.44     27.03 o 
  11   3   6       79.77       78.88     33.01 o 
  -9   4   6        7.42       78.58     50.82 o 
  -8   4   6       42.62       45.39     32.94 o 
  -7   4   6      342.29      354.58     44.84 o 
  -6   4   6      372.03      397.87     45.35 o 
  -5   4   6      853.53      705.59     39.38 o 
  -4   4   6      208.10      200.36     24.54 o 
  -3   4   6      301.14      365.39     35.58 o 
  -2   4   6     1609.68     1832.20     76.77 o 
  -1   4   6     9680.45    10825.94     72.82 o 
   0   4   6     1564.79     1912.47     32.05 o 
   1   4   6    13467.34    14455.79     94.83 o 
   2   4   6      503.71      543.08     25.45 o 
   3   4   6     1522.83     1484.96     41.83 o 
   4   4   6      340.77      319.43     24.24 o 
   5   4   6     1583.58     1293.84     53.29 o 
   6   4   6      909.20     1158.87     57.31 o 
   7   4   6      127.85      105.65     28.82 o 
   8   4   6     1201.91     1107.73     61.23 o 
   9   4   6       34.23       29.11     27.76 o 
  10   4   6      343.52      326.87     47.04 o 
  11   4   6       21.02       24.54     29.56 o 
  -9   5   6       25.97       41.28     32.42 o 
  -8   5   6       71.89      104.74     34.71 o 
  -7   5   6       99.58      139.65     36.38 o 
  -6   5   6      270.39      297.09     34.58 o 
  -5   5   6      554.45      505.90     38.25 o 
  -4   5   6     1872.33     1649.73     91.91 o 
  -3   5   6     5722.20     5970.12    162.56 o 
  -2   5   6      952.74      722.73     41.71 o 
  -1   5   6     1166.36     1563.89     54.75 o 
   0   5   6        4.68        5.15      8.10 o 
   1   5   6      122.64       55.27     11.43 o 
   2   5   6     4327.47     4737.35     60.10 o 
   3   5   6      122.84      121.19     20.91 o 
   4   5   6     6862.88     6406.29    110.76 o 
   5   5   6      878.40      685.02    192.29 o 
   6   5   6      550.72      648.70     46.64 o 
   7   5   6      328.57      362.48     40.35 o 
   8   5   6     1029.51     1070.77     62.38 o 
   9   5   6        3.61        9.16     26.22 o 
  10   5   6        0.52       12.03     27.06 o 
  11   5   6       55.63       73.40     36.72 o 
  -9   6   6        9.35      -23.36     73.71 o 
  -8   6   6        9.85       26.68     30.83 o 
  -7   6   6        8.49       -1.38     26.58 o 
  -6   6   6      142.38      140.33     26.91 o 
  -5   6   6      330.18      342.08     34.42 o 
  -4   6   6      424.74      374.60     40.35 o 
  -3   6   6       24.62       22.01     20.95 o 
  -2   6   6     1000.44     1074.98     50.82 o 
  -1   6   6     7351.04     8504.27    128.62 o 
   0   6   6     3447.43     3267.10    125.79 o 
   1   6   6      227.21      334.85     20.49 o 
   2   6   6     4138.44     3690.90     71.02 o 
   3   6   6      602.70      500.65     35.29 o 
   4   6   6      667.48      695.38     42.31 o 
   5   6   6      585.64      678.31     46.82 o 
   6   6   6      152.82      161.74     29.97 o 
   7   6   6      934.05      991.54     60.19 o 
   8   6   6      129.04      105.67     30.14 o 
   9   6   6      230.65      211.69     46.77 o 
  10   6   6        1.00      -21.99     34.96 o 
  -9   7   6      174.00      230.32     64.70 o 
  -8   7   6        6.31       70.37     38.84 o 
  -7   7   6      221.41      199.96     40.39 o 
  -6   7   6        0.32      -21.77     24.90 o 
  -5   7   6      143.57      149.78     27.93 o 
  -4   7   6       94.01       96.23     28.80 o 
  -3   7   6     3264.27     3499.60    166.34 o 
  -2   7   6      674.35      542.48     42.03 o 
  -1   7   6       67.82       39.20     18.10 o 
   0   7   6      109.25       99.35     21.69 o 
   1   7   6        2.77       -1.43     37.94 o 
   2   7   6     8348.87     9003.76    143.63 o 
   3   7   6      210.89      232.12     39.83 o 
   4   7   6       45.29       84.19     24.63 o 
   5   7   6     1437.77     1453.85     63.52 o 
   6   7   6     1457.83     1466.07     68.92 o 
   7   7   6        3.50        7.93     31.36 o 
   8   7   6      334.39      352.87     63.08 o 
   9   7   6       72.95      135.16     49.38 o 
  10   7   6        1.84       11.35     45.05 o 
  -8   8   6       13.52       57.83     41.36 o 
  -7   8   6      123.12       93.11     30.32 o 
  -6   8   6       44.45       35.66     22.83 o 
  -5   8   6        1.98       24.51     35.32 o 
  -4   8   6     1383.20     1388.91     67.98 o 
  -3   8   6        2.89       15.13     20.07 o 
  -2   8   6     1182.30     1064.85     54.73 o 
  -1   8   6      720.39      720.64     45.42 o 
   0   8   6     4297.33     4601.48     97.71 o 
   1   8   6       36.74       31.24     16.66 o 
   2   8   6      418.44      357.01     46.68 o 
   3   8   6        2.29        2.52     25.23 o 
   4   8   6     1479.02     1424.45     87.95 o 
   5   8   6     1026.52      967.96     77.13 o 
   6   8   6      107.14      159.13     48.12 o 
   7   8   6       86.33       96.24     42.35 o 
   8   8   6      144.79      182.02     56.77 o 
   9   8   6      346.71      459.20     83.26 o 
  10   8   6        3.89       26.31     49.56 o 
  -8   9   6        8.87       47.76     55.33 o 
  -7   9   6        9.01        3.18     25.24 o 
  -6   9   6      830.49      821.87     53.33 o 
  -5   9   6       62.81       88.20     31.79 o 
  -4   9   6        5.96        9.05     23.75 o 
  -3   9   6      174.12      169.88     32.13 o 
  -2   9   6       41.04       59.94     23.99 o 
  -1   9   6        2.70        5.96     17.77 o 
   0   9   6       37.49       17.85     17.93 o 
   1   9   6       64.01       61.42     21.83 o 
   2   9   6       38.78       38.39     31.36 o 
   3   9   6     5873.82     6631.71    189.59 o 
   4   9   6      378.32      306.91     50.28 o 
   5   9   6        5.96       11.71     28.11 o 
   6   9   6       12.56        0.18     28.84 o 
   7   9   6     1097.37     1134.30     94.62 o 
   8   9   6       65.97       93.35     44.33 o 
   9   9   6       27.67       71.73     51.00 o 
  -7  10   6        6.70        9.19     46.14 o 
  -6  10   6        0.16       14.42     43.43 o 
  -5  10   6        5.70       -6.40     24.34 o 
  -4  10   6      106.04       85.47     31.86 o 
  -3  10   6      983.24      903.14     58.62 o 
  -2  10   6      593.14      688.97     54.24 o 
  -1  10   6      205.57      240.52     35.12 o 
   0  10   6       20.51       -4.37     18.63 o 
   1  10   6      747.63      791.52     74.07 o 
   2  10   6       23.98        3.24     30.28 o 
   3  10   6       47.56       44.33     37.13 o 
   4  10   6       79.71       57.13     36.40 o 
   5  10   6      227.04      259.16     56.23 o 
   6  10   6      620.05      517.77     71.01 o 
   7  10   6       46.00        7.57     32.80 o 
   8  10   6      144.23      156.43     56.77 o 
  -6  11   6      154.04      172.29     62.36 o 
  -5  11   6      266.81      208.69     61.64 o 
  -4  11   6       21.51       64.02     30.77 o 
  -3  11   6       33.54       35.79     25.54 o 
  -2  11   6       19.09       17.80     25.20 o 
  -1  11   6      489.18      524.95     58.30 o 
   0  11   6      606.31      580.52     48.78 o 
   1  11   6      705.17      768.09     76.23 o 
   2  11   6      167.48      146.52     45.96 o 
   3  11   6      141.27      168.14     47.40 o 
   4  11   6      144.63      162.92     49.74 o 
   5  11   6      135.38      107.59     43.25 o 
   6  11   6      428.76      451.27     71.19 o 
   7  11   6        9.41      -26.67     35.86 o 
   8  11   6       99.65      195.18     63.44 o 
  -5  12   6       70.75       32.62     50.82 o 
  -4  12   6        2.80      -19.10     33.16 o 
  -3  12   6      337.99      282.94     63.80 o 
  -2  12   6      203.23      154.74     38.13 o 
  -1  12   6      374.04      405.66     68.03 o 
   0  12   6      181.22      194.82     49.02 o 
   1  12   6      707.95      606.98     74.43 o 
   2  12   6      205.44      181.30     53.16 o 
   3  12   6        0.00        1.44     29.92 o 
   4  12   6       31.62       66.68     41.81 o 
   5  12   6      193.18      115.34     49.92 o 
   6  12   6      156.24      207.79     59.65 o 
  -4  13   6        7.00       58.21     53.53 o 
  -3  13   6        5.38       72.63     48.30 o 
  -2  13   6       28.96       54.61     40.01 o 
   0  13   6      317.26      278.98     60.73 o 
   1  13   6      206.04      176.07     53.16 o 
   2  13   6      323.82      290.87     58.75 o 
   3  13   6      335.19      277.54     62.36 o 
   4  13   6      234.86      305.83     66.50 o 
   5  13   6        2.96      -26.13     39.47 o 
  -2  14   6      226.16      234.47     65.60 o 
   1  14   6       53.00       82.00     42.17 o 
   2  14   6       71.70      115.52     51.36 o 
   3  14   6      162.87      189.23     57.13 o 
   0 -12   7       89.42       92.63     56.05 o 
   1 -12   7        2.48       52.98     47.04 o 
   2 -12   7      214.83      128.50     57.85 o 
  -3 -11   7        3.99       -0.54     41.99 o 
  -2 -11   7      136.81      142.01     54.25 o 
  -1 -11   7       16.90       49.20     41.99 o 
   0 -11   7      134.80      126.69     51.54 o 
   1 -11   7      101.24       80.38     46.68 o 
   2 -11   7        0.68       -7.93     35.50 o 
   3 -11   7      165.20      197.70     57.49 o 
   4 -11   7      128.00      107.77     51.36 o 
   5 -11   7      120.79       74.25     50.82 o 
  -4 -10   7        3.36       24.33     42.71 o 
  -3 -10   7      103.00       93.53     48.66 o 
  -2 -10   7        0.39       -6.67     32.08 o 
  -1 -10   7        2.48       -1.26     31.18 o 
   0 -10   7        7.02       28.11     33.88 o 
   1 -10   7      212.79      177.70     52.62 o 
   2 -10   7        1.44      -23.43     30.28 o 
   3 -10   7      628.60      638.70     79.66 o 
   4 -10   7       98.91      113.54     53.34 o 
   5 -10   7        1.56      -16.76     34.24 o 
   6 -10   7       65.36       65.78     52.44 o 
  -5  -9   7       35.80       11.89     37.85 o 
  -4  -9   7        2.58      -20.00     32.26 o 
  -3  -9   7       52.84       92.27     43.43 o 
  -2  -9   7      174.95      135.89     47.04 o 
  -1  -9   7       48.78       18.74     31.18 o 
   0  -9   7       61.46      115.88     42.89 o 
   1  -9   7      116.34       87.77     40.19 o 
   2  -9   7       22.09       60.19     37.49 o 
   3  -9   7        4.13       59.29     38.57 o 
   4  -9   7      516.62      440.10     68.48 o 
   5  -9   7        6.00       26.31     40.55 o 
   6  -9   7      317.11      293.22     65.42 o 
   7  -9   7      397.53      491.08     48.46 o 
   8  -9   7        5.98       35.14     54.97 o 
  -6  -8   7       36.71       14.86     30.37 o 
  -5  -8   7        0.57        7.21     35.14 o 
  -4  -8   7       33.67       46.86     37.67 o 
  -3  -8   7       17.94       42.17     32.98 o 
  -2  -8   7       35.28       38.03     35.50 o 
  -1  -8   7        1.65       -5.77     25.41 o 
   0  -8   7      190.87      181.66     44.69 o 
   1  -8   7      698.59      686.28     72.63 o 
   2  -8   7       17.07       20.00     27.21 o 
   3  -8   7        2.32      -25.59     25.59 o 
   4  -8   7       14.37       13.88     32.08 o 
   5  -8   7      317.45      281.68     61.27 o 
   6  -8   7       46.01       63.58     33.35 o 
   7  -8   7      912.66     1089.43     73.66 o 
   8  -8   7        2.46       23.73     25.66 o 
  -7  -7   7        7.10       11.25     27.34 o 
  -6  -7   7      120.41      158.31     35.73 o 
  -5  -7   7      138.23      128.12     35.08 o 
  -4  -7   7       15.65       24.83     22.10 o 
  -3  -7   7        2.27       10.27     33.52 o 
  -2  -7   7       23.52        9.55     27.57 o 
  -1  -7   7      283.99      316.10     51.00 o 
   0  -7   7      234.75      213.02     45.05 o 
   1  -7   7      255.12      274.65     49.92 o 
   2  -7   7       27.24       37.67     31.18 o 
   3  -7   7        4.41       16.40     30.82 o 
   4  -7   7      310.28      301.33     54.97 o 
   5  -7   7      341.46      315.56     57.13 o 
   6  -7   7       31.42       49.76     23.47 o 
   7  -7   7      163.16      136.82     31.19 o 
   8  -7   7      415.23      437.10     44.98 o 
   9  -7   7      128.67      168.21     39.46 o 
  -7  -6   7       35.43       64.34     43.61 o 
  -6  -6   7       23.31       31.36     38.21 o 
  -5  -6   7      290.18      258.25     55.33 o 
  -4  -6   7        1.27        6.45     27.39 o 
  -3  -6   7      131.92      141.73     29.38 o 
  -2  -6   7      113.81       99.29     24.87 o 
  -1  -6   7      132.71       98.58     33.16 o 
   0  -6   7      215.56      249.78     42.17 o 
   1  -6   7        2.52      -14.96     14.96 o 
   2  -6   7     1081.10     1053.92     74.07 o 
   3  -6   7     1674.94     1573.49     87.77 o 
   4  -6   7     1109.99     1108.53     82.72 o 
   5  -6   7       24.04        1.80     29.92 o 
   6  -6   7      225.78      250.91     33.43 o 
   7  -6   7      389.46      390.19     39.04 o 
   8  -6   7       23.87       22.11     24.64 o 
   9  -6   7       18.51       17.12     31.72 o 
  10  -6   7        3.33       59.54     32.51 o 
  -8  -5   7       37.87       60.19     44.87 o 
  -7  -5   7       49.75      134.08     49.20 o 
  -6  -5   7      111.65       99.84     46.32 o 
  -5  -5   7       13.37       29.92     30.64 o 
  -4  -5   7       47.24       52.80     32.08 o 
  -3  -5   7      451.15      510.70     43.07 o 
  -2  -5   7      602.18      535.87     90.65 o 
  -1  -5   7       26.28       12.61     14.40 o 
   0  -5   7      352.31      377.02     46.86 o 
   1  -5   7        4.77       -7.93     16.94 o 
   2  -5   7       52.98       83.98     29.20 o 
   3  -5   7       39.98       42.35     27.03 o 
   4  -5   7       40.01       53.71     32.08 o 
   5  -5   7     2255.47     2210.03    104.89 o 
   6  -5   7      348.72      368.66     35.03 o 
   7  -5   7      449.93      521.89     41.39 o 
   8  -5   7       93.72       91.36     26.40 o 
   9  -5   7       16.05       29.14     32.61 o 
  10  -5   7       84.86       85.29     32.74 o 
  -8  -4   7       37.95       74.07     51.90 o 
  -7  -4   7      235.95      236.99     58.39 o 
  -6  -4   7      112.51      151.56     46.32 o 
  -5  -4   7       70.41       99.48     38.57 o 
  -4  -4   7      455.43      400.27     56.59 o 
  -3  -4   7     1403.53     1398.68     79.66 o 
  -2  -4   7       15.58       16.76     20.18 o 
  -1  -4   7     1041.73      718.93     38.55 o 
   0  -4   7      332.83      198.68     35.86 o 
   1  -4   7     2490.78     2108.21     86.51 o 
   2  -4   7      168.75      171.93     32.26 o 
   3  -4   7       40.12       75.33     28.65 o 
   4  -4   7       16.05       28.29     23.61 o 
   5  -4   7     1941.87     1798.05     56.77 o 
   6  -4   7       22.45       36.77     18.93 o 
   7  -4   7       33.23       44.14     19.72 o 
   8  -4   7      125.03      113.02     30.32 o 
   9  -4   7      419.36      305.23     45.37 o 
  10  -4   7      407.90      486.52     59.48 o 
  -9  -3   7        1.97        6.49     46.86 o 
  -8  -3   7       69.34       44.87     46.68 o 
  -7  -3   7     1016.29     1072.85     95.52 o 
  -6  -3   7       35.35       49.02     34.06 o 
  -5  -3   7      501.71      462.26     60.01 o 
  -4  -3   7      269.93      227.26     45.42 o 
  -3  -3   7      395.65      423.15     50.10 o 
  -2  -3   7     1074.26      994.45     64.52 o 
  -1  -3   7     4895.55     5764.67    136.61 o 
   0  -3   7       88.02       57.23     14.89 o 
   1  -3   7      146.27      184.95     18.97 o 
   2  -3   7      144.20      166.70     30.82 o 
   3  -3   7        9.41       -1.62     15.68 o 
   4  -3   7     3321.43     2860.98     95.16 o 
   5  -3   7      614.31      553.73     33.97 o 
   6  -3   7       32.36       27.63     16.56 o 
   7  -3   7      137.01      123.69     26.31 o 
   8  -3   7     1029.25      900.66     59.77 o 
   9  -3   7       24.14       41.07     29.92 o 
  10  -3   7      304.97      320.44     50.00 o 
  11  -3   7      161.98      135.30     44.35 o 
  -9  -2   7        3.21       20.00     48.66 o 
  -8  -2   7       35.07        6.85     46.86 o 
  -7  -2   7       92.74       52.62     40.55 o 
  -6  -2   7      457.84      500.29     68.30 o 
  -5  -2   7      342.87      419.55     58.03 o 
  -4  -2   7     1950.10     1887.44     97.86 o 
  -3  -2   7       14.74        4.51     20.36 o 
  -2  -2   7      752.40      762.51     57.31 o 
  -1  -2   7     1010.78     1002.20     56.59 o 
   0  -2   7      277.13      208.07     19.50 o 
   1  -2   7      347.17      410.99     20.34 o 
   2  -2   7    10757.71    10603.26    110.54 o 
   3  -2   7      338.21      372.03     28.20 o 
   4  -2   7       12.94       19.09     12.88 o 
   5  -2   7     1030.87     1137.55     44.32 o 
   6  -2   7      267.12      222.07     25.12 o 
   7  -2   7     1733.18     1628.39     71.81 o 
   8  -2   7       81.06       68.44     30.36 o 
   9  -2   7       26.76       36.67     27.02 o 
  10  -2   7        1.94      -22.01     34.78 o 
  11  -2   7      351.48      323.95     50.00 o 
  -9  -1   7        4.83      -16.04     42.53 o 
  -8  -1   7       54.36       35.32     41.99 o 
  -7  -1   7      554.05      605.18     75.51 o 
  -6  -1   7      107.85      148.68     44.15 o 
  -5  -1   7        2.95       29.02     27.93 o 
  -4  -1   7       75.13      135.71     37.67 o 
  -3  -1   7     3551.36     3470.12    120.21 o 
  -2  -1   7     1566.81     1515.28     76.59 o 
  -1  -1   7     5148.75     4546.23     82.00 o 
   0  -1   7     1301.15     1183.40     39.89 o 
   1  -1   7       49.15       18.99     11.02 o 
   2  -1   7     3595.61     3254.05     59.83 o 
   3  -1   7     2149.08     2221.13     47.78 o 
   4  -1   7     2545.90     2453.06     42.49 o 
   5  -1   7     6732.28     6791.86    183.39 o 
   6  -1   7      716.23      815.92     49.30 o 
   7  -1   7     1286.39     1333.02     67.80 o 
   8  -1   7     1094.07     1020.72     98.76 o 
   9  -1   7      737.64      792.07     63.62 o 
  10  -1   7        8.03       17.09     29.82 o 
  11  -1   7        4.17       -4.31     28.40 o 
  -9   0   7       99.44      116.24     60.19 o 
  -8   0   7        2.27       25.95     35.50 o 
  -7   0   7       28.66       11.17     30.10 o 
  -6   0   7        3.71       -6.85     29.92 o 
  -5   0   7       45.50       30.46     31.36 o 
  -4   0   7     1452.53     1347.50     82.54 o 
  -3   0   7       83.82      151.74     35.32 o 
  -2   0   7        1.79        9.74     14.24 o 
  -1   0   7       10.66       24.76     12.86 o 
   0   0   7     9734.81     9607.67    163.46 o 
   1   0   7      297.87      269.79     30.82 o 
   2   0   7     6203.19     6437.45     83.58 o 
   3   0   7       60.18       28.49      8.78 o 
   4   0   7     1202.64     1049.06     27.61 o 
   5   0   7        9.90       23.81      9.81 o 
   6   0   7      516.99      342.51     25.31 o 
   7   0   7      808.45      940.15     40.94 o 
   8   0   7     1419.79     1173.58     65.56 o 
   9   0   7      334.02      298.69     43.70 o 
  10   0   7      146.05      131.54     38.21 o 
  11   0   7      359.59      363.14     70.11 o 
  -9   1   7        7.22       23.97     41.63 o 
  -8   1   7      121.25      154.99     51.72 o 
  -7   1   7       31.34       26.85     32.98 o 
  -6   1   7      136.78      186.89     49.74 o 
  -5   1   7      599.06      588.42     67.04 o 
  -4   1   7      887.20      788.64     71.73 o 
  -3   1   7      326.87      349.72     32.42 o 
  -2   1   7     3189.12     2917.09     73.01 o 
  -1   1   7     3411.10     3832.72    115.52 o 
   0   1   7     1060.91      965.98     55.51 o 
   1   1   7      436.28      713.67     47.40 o 
   2   1   7     2107.54     1875.57     42.91 o 
   3   1   7    14753.69    15572.35    217.00 o 
   4   1   7       40.49       23.74      8.52 o 
   5   1   7     8604.95     8428.14    115.37 o 
   6   1   7      862.05      892.72     38.52 o 
   7   1   7      985.14     1064.79     44.76 o 
   8   1   7       21.51       43.64     17.83 o 
   9   1   7      476.73      546.53     52.72 o 
  10   1   7       61.03      116.87     31.41 o 
  11   1   7      107.70       38.75     40.19 o 
  -9   2   7       50.43       51.72     52.44 o 
  -8   2   7       66.47      135.52     50.82 o 
  -7   2   7       31.10        0.00     34.06 o 
  -6   2   7       19.28       24.15     33.52 o 
  -5   2   7     1186.15     1127.63     84.52 o 
  -4   2   7       42.78       31.96     18.27 o 
  -3   2   7     1259.74     1130.08     53.20 o 
  -2   2   7     1119.06     1075.37     70.11 o 
  -1   2   7     1555.64     1717.85     83.26 o 
   0   2   7     6520.96     6796.25    144.00 o 
   1   2   7    11684.75    11500.25    381.73 o 
   2   2   7        6.28       41.18     11.93 o 
   3   2   7     5492.78     4765.08     89.87 o 
   4   2   7      118.47       59.63     14.98 o 
   5   2   7     1245.06     1324.39     43.89 o 
   6   2   7     2777.86     2756.41    158.14 o 
   7   2   7       20.94       15.93     15.95 o 
   8   2   7     2001.87     2052.61     63.40 o 
   9   2   7        0.78        0.87     17.83 o 
  10   2   7      448.62      418.11     44.71 o 
  11   2   7       11.76      -20.00     43.07 o 
  -9   3   7       31.22       53.53     49.02 o 
  -8   3   7       87.55      202.39     57.13 o 
  -7   3   7        1.98       -7.57     32.26 o 
  -6   3   7      243.18      246.90     53.53 o 
  -5   3   7      199.62      233.45     36.50 o 
  -4   3   7     1538.35     1439.79     64.54 o 
  -2   3   7     2808.86     2959.20    110.29 o 
  -1   3   7     2295.05     1825.62     84.52 o 
   0   3   7       49.38       58.55     11.35 o 
   1   3   7     4861.06     5514.66     69.79 o 
   2   3   7        4.54       11.62      9.90 o 
   3   3   7     5123.54     5231.14     55.12 o 
   4   3   7     4484.19     4359.65    160.83 o 
   5   3   7       58.35       68.32     16.10 o 
   6   3   7     5493.36     5207.09    151.35 o 
   7   3   7     1216.06      953.93     44.50 o 
   8   3   7      455.68      447.12     41.97 o 
   9   3   7      730.97      771.37     56.70 o 
  10   3   7      145.48      166.93     37.11 o 
  11   3   7       85.41      125.68     34.39 o 
  -9   4   7       86.74       23.61     47.22 o 
  -8   4   7       36.66       10.09     38.39 o 
  -7   4   7       15.99       24.73     25.74 o 
  -6   4   7        2.24       20.96     24.94 o 
  -5   4   7       29.55       41.44     19.93 o 
  -4   4   7        8.47        6.42     15.29 o 
  -3   4   7     2033.95     2109.55     74.27 o 
  -2   4   7      171.50      146.20     25.35 o 
  -1   4   7     5315.40     5589.94     54.64 o 
   0   4   7      230.85      253.59     15.12 o 
   1   4   7     2686.83     2269.42     46.47 o 
   2   4   7     1440.45     1455.51     41.36 o 
   3   4   7      295.76      292.28     22.85 o 
   4   4   7      177.20      181.50     21.85 o 
   5   4   7       92.18       71.55     16.98 o 
   6   4   7     5051.96     4858.34     88.59 o 
   7   4   7     1453.28     1461.66     66.18 o 
   8   4   7       13.42        6.42     22.16 o 
   9   4   7     1496.58     1455.50     72.43 o 
  10   4   7      556.24      497.88     54.68 o 
  11   4   7       21.00       28.62     33.55 o 
  -9   5   7       61.16       42.17     51.00 o 
  -8   5   7        1.78       14.10     29.93 o 
  -7   5   7       15.57       33.08     30.91 o 
  -6   5   7      244.61      260.45     34.24 o 
  -5   5   7      272.42      320.59     34.01 o 
  -4   5   7      110.57       95.16     35.68 o 
  -3   5   7        4.55       12.76     18.09 o 
  -2   5   7      274.97      363.74     35.04 o 
  -1   5   7      128.39       82.94     21.78 o 
   0   5   7      398.36      509.49     35.00 o 
   1   5   7      638.00      935.49     27.25 o 
   2   5   7      807.81      661.52     23.10 o 
   3   5   7     1856.41     1678.73     47.67 o 
   4   5   7     7827.46     7069.91    246.63 o 
   5   5   7       83.22       84.01     22.83 o 
   6   5   7      230.25      179.20     30.48 o 
   7   5   7        6.71       12.15     21.66 o 
   8   5   7      545.36      557.67     51.39 o 
   9   5   7      459.89      496.09     51.95 o 
  10   5   7      264.27      282.08     44.69 o 
  11   5   7        6.24       36.64     30.50 o 
  -8   6   7       12.02       19.11     36.13 o 
  -7   6   7       20.33       19.41     27.26 o 
  -6   6   7        4.43        3.16     19.77 o 
  -5   6   7       21.74       14.59     19.37 o 
  -4   6   7      145.34      141.49     31.30 o 
  -3   6   7     1027.59     1202.72     61.74 o 
  -2   6   7     4677.81     4315.97    119.67 o 
  -1   6   7     2086.21     1870.15     63.13 o 
   0   6   7        3.01       32.37     16.67 o 
   1   6   7      519.74      632.21     27.93 o 
   2   6   7      981.24      981.87     34.53 o 
   3   6   7       31.77       48.89     19.29 o 
   4   6   7       20.30       14.03     18.56 o 
   5   6   7      517.81      474.76     41.07 o 
   6   6   7      273.17      262.65     35.38 o 
   7   6   7     1308.75     1362.61     69.14 o 
   8   6   7       42.05       41.01     30.40 o 
   9   6   7      181.67      207.71     41.32 o 
  10   6   7       96.69      120.30     65.87 o 
  -8   7   7      143.04      158.65     52.89 o 
  -7   7   7        1.08       -0.79     27.45 o 
  -6   7   7      163.61      204.35     33.52 o 
  -5   7   7      260.07      182.05     29.72 o 
  -4   7   7      337.75      289.80     40.32 o 
  -3   7   7       33.91       24.50     23.77 o 
  -2   7   7       87.96       74.71     25.11 o 
  -1   7   7        4.82        5.07     16.57 o 
   0   7   7      513.78      514.77     35.98 o 
   1   7   7     2837.34     3271.85     76.81 o 
   2   7   7     1398.55     1502.34     55.41 o 
   3   7   7      104.35       96.30     22.62 o 
   4   7   7       70.03       67.41     22.60 o 
   5   7   7     1541.41     1583.44     66.69 o 
   6   7   7      617.22      600.10     50.14 o 
   7   7   7      411.36      332.03     42.53 o 
   8   7   7        6.20      -19.08     22.80 o 
   9   7   7       35.77       29.56     41.09 o 
  10   7   7      176.09      227.44     71.01 o 
  -8   8   7       13.35       16.23     37.67 o 
  -7   8   7       10.13       22.41     23.86 o 
  -6   8   7        2.77      -10.84     22.88 o 
  -5   8   7      590.69      591.30     76.05 o 
  -4   8   7       24.26       -4.13     21.85 o 
  -3   8   7       73.21       95.47     29.18 o 
  -2   8   7     1169.16     1252.44     71.01 o 
  -1   8   7      337.02      317.71     44.24 o 
   0   8   7      317.29      303.39     32.52 o 
   1   8   7      667.29      664.57     41.89 o 
   2   8   7       11.47        5.59     25.05 o 
   3   8   7      380.78      354.85     52.08 o 
   4   8   7      232.75      249.96     48.30 o 
   5   8   7      493.49      504.25     64.88 o 
   6   8   7      140.00      156.97     48.66 o 
   7   8   7      138.11      119.85     48.30 o 
   8   8   7      682.40      642.48     81.10 o 
   9   8   7      234.66      180.76     58.57 o 
  -7   9   7      160.60      168.41     33.67 o 
  -6   9   7       14.62       12.14     23.32 o 
  -5   9   7      341.95      358.09     48.05 o 
  -4   9   7      105.71       84.32     30.65 o 
  -3   9   7       15.59       12.99     23.81 o 
  -2   9   7        3.41      -21.53     29.20 o 
  -1   9   7      121.02      125.11     43.07 o 
   0   9   7     3264.67     3104.91     85.68 o 
   1   9   7       16.10       -4.87     27.21 o 
   2   9   7     1585.95     1454.19     93.53 o 
   3   9   7      649.58      643.56     70.65 o 
   4   9   7      312.89      311.96     55.33 o 
   5   9   7      164.83      124.71     41.09 o 
   6   9   7      437.27      411.98     64.88 o 
   7   9   7       91.18       48.84     40.01 o 
   8   9   7       12.64       -6.67     40.55 o 
   9   9   7       20.07       50.28     47.94 o 
  -6  10   7        1.62        8.00     26.45 o 
  -5  10   7      321.05      344.42     50.03 o 
  -4  10   7      456.01      525.00     53.55 o 
  -3  10   7       35.02       41.91     26.65 o 
  -2  10   7     1133.03     1149.19     66.33 o 
  -1  10   7      490.36      453.10     43.44 o 
   0  10   7       47.59       65.93     32.98 o 
   1  10   7        3.41        9.55     32.44 o 
   2  10   7       33.06       33.88     33.52 o 
   3  10   7      123.10      102.18     39.11 o 
   4  10   7      136.68       99.30     41.63 o 
   5  10   7       97.72       94.98     44.51 o 
   6  10   7      207.65      238.61     60.55 o 
   7  10   7      382.10      338.09     65.96 o 
   8  10   7      234.57      293.22     69.38 o 
  -6  11   7      138.41      122.91     55.87 o 
  -5  11   7      127.15       85.96     46.68 o 
  -4  11   7        3.92       42.70     30.10 o 
  -3  11   7      194.18      167.69     39.47 o 
  -2  11   7      669.15      681.21     56.57 o 
  -1  11   7      460.62      453.31     46.61 o 
   0  11   7      182.92      165.08     50.82 o 
   1  11   7     1320.03     1243.69     95.34 o 
   2  11   7      972.69      899.65     82.18 o 
   3  11   7        5.35       16.94     31.18 o 
   4  11   7       14.07       -3.06     29.20 o 
   5  11   7      363.47      371.07     65.60 o 
   6  11   7      196.46      201.12     57.67 o 
   7  11   7       74.47       45.96     48.12 o 
  -5  12   7        5.96       -4.51     48.12 o 
  -4  12   7      383.85      394.86     74.07 o 
  -3  12   7       32.81       15.33     28.02 o 
  -2  12   7        3.19       19.92     26.69 o 
  -1  12   7      198.77      214.46     56.41 o 
   0  12   7     1186.97     1044.55     92.81 o 
   1  12   7      192.81      174.81     54.43 o 
   2  12   7        0.22       20.18     33.16 o 
   3  12   7        7.06        2.16     31.54 o 
   4  12   7      147.16      236.09     59.47 o 
   5  12   7      700.31      569.85     81.46 o 
   6  12   7       67.38       70.11     53.53 o 
  -3  13   7        0.84       72.27     43.97 o 
  -2  13   7        0.71        8.11     42.17 o 
  -1  13   7      503.85      544.80     80.38 o 
   0  13   7        0.73       28.11     40.01 o 
   1  13   7       29.80       41.27     41.27 o 
   2  13   7       48.00       16.04     37.49 o 
   3  13   7      810.36      810.09     92.27 o 
   4  13   7        7.49       47.94     41.27 o 
   5  13   7        0.68       28.29     43.97 o 
   0  14   7       22.27       59.83     38.75 o 
   1  14   7      119.15      158.05     55.15 o 
   2  14   7      407.15      411.08     72.63 o 
  -1 -11   8       25.78       50.10     51.00 o 
   0 -11   8        0.48      -34.42     34.42 o 
   1 -11   8        5.19       15.86     40.73 o 
   2 -11   8      243.24      303.31     68.84 o 
   3 -11   8       19.46      -10.09     33.88 o 
   4 -11   8       64.54      125.25     53.71 o 
  -3 -10   8        4.19      -24.87     39.11 o 
  -2 -10   8       11.16      -11.89     29.20 o 
  -1 -10   8      116.85      148.32     54.97 o 
   0 -10   8       68.95      118.40     52.08 o 
   1 -10   8       78.27       49.92     38.39 o 
   2 -10   8      314.45      341.70     61.45 o 
   3 -10   8        2.06        7.75     37.49 o 
   4 -10   8       89.41      120.75     49.38 o 
   5 -10   8      209.08      233.92     62.72 o 
   6 -10   8       12.66       59.65     53.16 o 
  -4  -9   8       27.41       21.99     40.01 o 
  -3  -9   8       44.63       57.85     40.73 o 
  -2  -9   8       10.62      -21.09     26.85 o 
  -1  -9   8      513.27      431.08     64.70 o 
   0  -9   8       67.80       69.20     38.39 o 
   1  -9   8       75.21       53.53     39.65 o 
   2  -9   8       11.02      -10.27     30.46 o 
   3  -9   8       25.13       35.32     34.96 o 
   4  -9   8        2.83       -1.80     34.60 o 
   5  -9   8      434.21      456.68     73.89 o 
   6  -9   8      136.51      182.02     58.93 o 
   7  -9   8       58.93      112.56     32.78 o 
  -5  -8   8        4.48        6.85     41.27 o 
  -4  -8   8      134.87      105.43     48.12 o 
  -3  -8   8      183.55      197.88     53.53 o 
  -2  -8   8       74.90       80.74     40.37 o 
  -1  -8   8       70.98       64.52     34.06 o 
   0  -8   8      551.48      445.32     62.00 o 
   1  -8   8        3.06        7.93     28.47 o 
   2  -8   8      928.75      905.42     78.76 o 
   3  -8   8        0.50        3.06     27.03 o 
   4  -8   8       35.61       27.93     35.32 o 
   5  -8   8      231.43      210.86     52.98 o 
   6  -8   8      247.13      260.96     61.45 o 
   7  -8   8        2.07        8.65     23.07 o 
   8  -8   8      164.97      157.05     36.51 o 
  -6  -7   8       87.07      131.48     34.45 o 
  -5  -7   8       26.61       55.85     29.57 o 
  -4  -7   8      112.54      140.75     48.12 o 
  -3  -7   8       13.29       -0.18     32.08 o 
  -2  -7   8      327.55      255.55     51.54 o 
  -1  -7   8      634.23      539.58     65.24 o 
   0  -7   8     1357.11     1240.27     84.70 o 
   1  -7   8      209.39      196.44     43.43 o 
   2  -7   8      419.45      491.82     62.00 o 
   3  -7   8       14.59        2.34     29.02 o 
   4  -7   8      304.89      384.77     58.57 o 
   5  -7   8     1328.50     1419.41    102.36 o 
   6  -7   8       39.69       10.51     21.73 o 
   7  -7   8       61.16       75.83     26.91 o 
   8  -7   8       93.33      121.90     32.60 o 
   9  -7   8      121.62      169.33     42.83 o 
  -7  -6   8       56.51       74.43     45.96 o 
  -6  -6   8      109.97      167.78     54.07 o 
  -5  -6   8      155.45      122.18     34.98 o 
  -4  -6   8      174.79      145.34     31.49 o 
  -3  -6   8      214.14      248.13     34.40 o 
  -2  -6   8        6.95       11.71     28.29 o 
  -1  -6   8      710.15      680.87     63.98 o 
   0  -6   8       15.93       28.84     29.56 o 
   1  -6   8      263.82      239.87     43.43 o 
   2  -6   8      199.86      147.96     40.55 o 
   3  -6   8     2609.31     2483.78    110.29 o 
   4  -6   8       22.10        6.67     25.95 o 
   5  -6   8       30.04       43.61     35.68 o 
   6  -6   8      183.51      207.56     31.91 o 
   7  -6   8        0.24        9.48     22.94 o 
   8  -6   8      464.56      482.42     57.56 o 
   9  -6   8        7.39       77.72     33.00 o 
  -7  -5   8        0.05        7.75     36.40 o 
  -6  -5   8      203.79      186.71     54.79 o 
  -5  -5   8       12.23       31.18     31.54 o 
  -4  -5   8        4.20       14.24     29.74 o 
  -3  -5   8      189.98      244.60     33.64 o 
  -2  -5   8     1218.07     1037.47     53.32 o 
  -1  -5   8      639.65      620.86     58.57 o 
   0  -5   8     1443.71     1226.21     75.33 o 
   1  -5   8      123.00      130.30     34.06 o 
   2  -5   8      752.11      737.46     60.73 o 
   3  -5   8      249.60      285.83     47.76 o 
   4  -5   8     1465.66     1217.02     78.58 o 
   5  -5   8      576.82      631.31     66.14 o 
   6  -5   8     1999.45     2000.09    109.17 o 
   7  -5   8      284.27      347.91     36.89 o 
   8  -5   8       82.38      143.96     35.05 o 
   9  -5   8       50.03       23.32     44.96 o 
  10  -5   8        0.61       29.94     37.56 o 
  -8  -4   8       54.04      105.25     54.07 o 
  -7  -4   8        6.71       25.41     37.49 o 
  -6  -4   8       23.63       11.17     34.42 o 
  -5  -4   8      112.08      164.00     45.60 o 
  -4  -4   8        0.49        6.13     29.56 o 
  -3  -4   8      362.23      370.17     50.82 o 
  -2  -4   8      389.19      413.06     48.66 o 
  -1  -4   8       95.62       75.19     19.48 o 
   0  -4   8     1227.95     1424.45     79.48 o 
   1  -4   8     3753.21     3680.26    118.04 o 
   2  -4   8       36.71       65.60     27.03 o 
   3  -4   8     1023.10      976.61     64.34 o 
   4  -4   8      584.85      705.56     62.18 o 
   5  -4   8       48.87       45.74     19.06 o 
   6  -4   8      185.40      178.67     27.72 o 
   7  -4   8      446.06      386.08     35.90 o 
   8  -4   8        3.68       37.28     27.40 o 
   9  -4   8      794.64      790.32     66.30 o 
  10  -4   8      188.51      206.42     47.65 o 
  -8  -3   8       27.60       15.86     42.35 o 
  -7  -3   8       64.68       36.22     41.81 o 
  -6  -3   8        4.73        1.08     29.56 o 
  -5  -3   8      355.84      382.79     59.29 o 
  -4  -3   8       35.10       50.28     35.14 o 
  -3  -3   8      136.06      130.12     37.67 o 
  -2  -3   8       44.99       33.16     25.59 o 
  -1  -3   8      834.80      676.72     53.53 o 
   0  -3   8      830.16      837.12     52.44 o 
   1  -3   8      156.93       82.59     16.40 o 
   2  -3   8      122.45       96.60     26.85 o 
   3  -3   8      686.90      807.92     59.29 o 
   4  -3   8     5877.99     5961.11    147.06 o 
   5  -3   8      347.35      322.11     30.18 o 
   6  -3   8     2887.27     3065.95     76.47 o 
   7  -3   8      493.80      460.65     48.36 o 
   8  -3   8      551.10      638.63     69.38 o 
   9  -3   8       18.72       -7.99     26.07 o 
  10  -3   8      220.46      248.69    106.69 o 
  -8  -2   8        0.23      -11.17     35.32 o 
  -7  -2   8      170.86      158.59     52.80 o 
  -6  -2   8       23.19       30.46     38.21 o 
  -5  -2   8       68.90       68.30     35.86 o 
  -4  -2   8      352.99      408.92     56.95 o 
  -3  -2   8       40.08       40.73     25.95 o 
  -2  -2   8     1941.52     1777.68     85.96 o 
  -1  -2   8       49.90       14.60     20.00 o 
   0  -2   8       28.79       18.39     11.83 o 
   1  -2   8      156.37      133.66     14.55 o 
   2  -2   8     2835.62     2802.08    112.01 o 
   3  -2   8      230.17      231.58     33.52 o 
   4  -2   8     2265.71     2199.11     56.64 o 
   5  -2   8       85.94      101.01     19.88 o 
   6  -2   8       96.06       58.60     26.01 o 
   7  -2   8     1483.72     1467.70     91.37 o 
   8  -2   8        2.82       25.83     26.80 o 
   9  -2   8      500.33      435.06     52.01 o 
  10  -2   8      117.09      108.84     35.11 o 
  11  -2   8       76.42       57.22     35.69 o 
  -8  -1   8        4.75      -35.68     36.22 o 
  -7  -1   8       11.42       25.41     33.70 o 
  -6  -1   8      187.82      186.89     50.10 o 
  -5  -1   8       41.63       31.36     30.10 o 
  -4  -1   8      108.81      179.86     43.07 o 
  -3  -1   8      247.12      292.32     44.51 o 
  -2  -1   8        1.39      -16.22     16.22 o 
  -1  -1   8      458.73      422.00     30.89 o 
   0  -1   8       44.86       16.74     12.54 o 
   1  -1   8     1406.67     1500.58     49.05 o 
   2  -1   8      457.33      456.14     27.94 o 
   3  -1   8      471.87      507.85     28.46 o 
   4  -1   8      699.00      662.18     48.31 o 
   5  -1   8     4176.14     4011.35     75.03 o 
   6  -1   8      397.36      321.69     37.84 o 
   7  -1   8      787.78      646.57     52.71 o 
   8  -1   8        3.71        9.28     26.67 o 
   9  -1   8        4.37       16.80     26.49 o 
  10  -1   8      230.16      270.59     48.49 o 
  11  -1   8      106.19      107.54     40.16 o 
  -9   0   8       41.05       31.18     46.32 o 
  -8   0   8       16.42       82.72     45.60 o 
  -7   0   8        7.74        3.96     35.86 o 
  -6   0   8      659.48      714.57     80.38 o 
  -5   0   8      113.22      117.32     40.91 o 
  -4   0   8        4.42        1.26     25.59 o 
  -3   0   8      709.53      703.94     61.09 o 
  -2   0   8       72.42       91.45     20.64 o 
  -1   0   8      483.02      376.92     30.25 o 
   0   0   8     3379.63     3308.83    106.15 o 
   1   0   8      272.34      344.22     40.01 o 
   2   0   8     2154.47     2230.90     55.05 o 
   3   0   8     1486.47     1549.85     35.64 o 
   4   0   8     1528.34     1377.75     33.69 o 
   5   0   8       54.84       32.74     13.75 o 
   6   0   8        8.94      -10.82     12.42 o 
   7   0   8      678.68      421.40     68.75 o 
   8   0   8      516.29      606.63     56.26 o 
   9   0   8      431.51      492.87     52.55 o 
  10   0   8     1067.21      946.10     70.66 o 
  11   0   8       24.42       30.33     36.69 o 
  -9   1   8       36.47       23.61     49.20 o 
  -8   1   8        0.20      -27.93     36.76 o 
  -7   1   8      149.46      165.98     54.07 o 
  -6   1   8        6.94       24.15     36.04 o 
  -5   1   8     1166.49     1130.16     86.14 o 
  -4   1   8       59.06       97.68     37.49 o 
  -3   1   8     1099.70     1022.26     50.08 o 
  -2   1   8      359.95      289.37     30.38 o 
  -1   1   8        2.71        2.52     19.82 o 
   0   1   8      643.17      710.06     54.79 o 
   1   1   8       28.84       86.87     26.67 o 
   2   1   8      861.89      707.59     31.10 o 
   3   1   8     1912.64     1610.29     45.63 o 
   4   1   8     2236.32     2216.95     85.82 o 
   5   1   8     2436.30     2680.76     92.27 o 
   6   1   8      138.48      166.39     22.12 o 
   7   1   8      904.23      790.63     41.75 o 
   8   1   8        3.12        5.37     22.83 o 
   9   1   8       31.30       34.04     28.42 o 
  10   1   8       30.08       93.21     36.44 o 
  11   1   8      374.23      278.26     71.55 o 
  -9   2   8       48.62      123.63     65.78 o 
  -8   2   8      116.76      122.01     48.84 o 
  -7   2   8       72.93       41.81     38.93 o 
  -6   2   8       13.31      -22.35     30.64 o 
  -5   2   8        5.87        4.87     31.54 o 
  -4   2   8      306.06      318.65     34.29 o 
  -3   2   8      155.80      199.76     29.84 o 
  -2   2   8     4551.52     4392.85    138.77 o 
  -1   2   8      510.44      599.95     59.11 o 
   0   2   8      343.47      271.41     38.93 o 
   1   2   8      866.44      938.92     33.30 o 
   2   2   8     1217.74     1403.77     54.15 o 
   3   2   8       21.05       76.11     14.75 o 
   4   2   8        0.07       -4.99     11.85 o 
   5   2   8        2.28        2.71     12.23 o 
   6   2   8      713.30      785.91     39.50 o 
   7   2   8     1376.08     1273.47     48.80 o 
   8   2   8      706.69      663.38     41.39 o 
   9   2   8        0.66       -4.64     19.23 o 
  10   2   8        0.71      -30.82     30.82 o 
  11   2   8      144.41      174.81     65.60 o 
  -9   3   8       43.00       62.18     62.90 o 
  -8   3   8       20.50       47.22     50.82 o 
  -7   3   8      400.06      374.68     70.65 o 
  -6   3   8      183.39      214.82     52.08 o 
  -5   3   8      213.98      167.59     34.27 o 
  -4   3   8      616.19      652.02     48.27 o 
  -3   3   8      336.94      271.25     32.88 o 
  -2   3   8        3.51       -5.95     24.33 o 
  -1   3   8       17.25       15.86     26.13 o 
   0   3   8       28.17       47.19     13.00 o 
   1   3   8     3844.84     3846.84     64.18 o 
   2   3   8     3913.55     3689.75     73.25 o 
   3   3   8      687.46      635.71     31.44 o 
   4   3   8      497.00      550.11     31.71 o 
   5   3   8     2926.37     3008.14     68.40 o 
   6   3   8      114.76      136.48     22.74 o 
   7   3   8      339.51      322.54     31.13 o 
   8   3   8      136.88       97.27     24.30 o 
   9   3   8        5.40       23.96     26.69 o 
  10   3   8        1.82      -18.59     23.83 o 
  11   3   8      185.33      106.15     57.13 o 
  -8   4   8       36.48       18.74     46.14 o 
  -7   4   8      131.69      109.21     50.82 o 
  -6   4   8        5.75       22.35     37.13 o 
  -5   4   8       57.97       78.90     27.97 o 
  -4   4   8     1419.16     1474.26     55.28 o 
  -3   4   8       18.76       17.95     18.60 o 
  -2   4   8      937.54      891.36     76.59 o 
  -1   4   8     1735.19     1336.87     80.20 o 
   0   4   8      578.52      502.80     25.03 o 
   1   4   8       55.49       41.15     12.85 o 
   2   4   8      595.55      553.43     28.46 o 
   3   4   8     1886.31     1725.67     48.55 o 
   4   4   8     2692.41     2767.22     63.40 o 
   5   4   8     1125.53     1282.92     47.76 o 
   6   4   8      928.90      925.68     43.72 o 
   7   4   8        1.21      -14.94     14.94 o 
   8   4   8      678.13      638.19     51.44 o 
   9   4   8      766.56      894.04     61.00 o 
  10   4   8       39.57       60.88     34.04 o 
  11   4   8       41.31       66.97     37.33 o 
  -8   5   8        0.46        8.11     46.14 o 
  -7   5   8        6.84       -3.30     26.23 o 
  -6   5   8      727.27      669.19     47.23 o 
  -5   5   8      161.82      197.88     30.66 o 
  -4   5   8     1807.58     1715.26     60.05 o 
  -3   5   8        6.01        5.01     21.01 o 
  -2   5   8      191.10      281.23     38.48 o 
  -1   5   8     3627.32     3356.34     83.92 o 
   0   5   8      318.37      419.25     34.15 o 
   1   5   8     2702.55     2660.95     53.70 o 
   2   5   8     2443.47     2629.01     89.49 o 
   3   5   8     1977.18     2082.95     54.79 o 
   4   5   8     1075.73     1113.46     44.98 o 
   5   5   8      834.56      678.87     39.17 o 
   6   5   8      485.63      464.61     42.00 o 
   7   5   8      120.85      163.03     32.96 o 
   8   5   8      270.56      246.33     40.24 o 
   9   5   8        9.26       21.11     25.78 o 
  10   5   8       48.03       87.17     36.52 o 
  -8   6   8       23.70        2.97     31.19 o 
  -7   6   8      169.31      194.23     43.44 o 
  -6   6   8        0.23       -6.53     25.88 o 
  -5   6   8      161.52      168.12     30.12 o 
  -4   6   8       20.19        7.11     21.98 o 
  -3   6   8     6485.47     6468.32    133.78 o 
  -2   6   8        1.46       -3.16     18.10 o 
  -1   6   8      512.34      514.71     42.26 o 
   0   6   8      225.94      342.02     32.69 o 
   1   6   8     1654.54     1404.32    110.65 o 
   2   6   8      767.59      795.94     73.80 o 
   3   6   8     1010.46      851.13     48.30 o 
   4   6   8     2163.07     2078.46     72.13 o 
   5   6   8     1154.14     1197.60     60.56 o 
   6   6   8      244.27      246.26     35.76 o 
   7   6   8      430.47      569.78     74.79 o 
   8   6   8     1056.76     1073.66    111.29 o 
   9   6   8        0.19      -11.38     26.96 o 
  10   6   8       32.31       36.61     30.82 o 
  -8   7   8       16.94       17.68     35.09 o 
  -7   7   8       15.79       11.10     31.09 o 
  -6   7   8       55.57       65.28     25.37 o 
  -5   7   8      389.50      441.69     41.33 o 
  -4   7   8      622.88      532.95     51.47 o 
  -3   7   8       26.73       50.27     26.15 o 
  -2   7   8      258.96      231.41     33.30 o 
  -1   7   8     2223.78     2094.42     72.08 o 
   0   7   8     5098.37     5101.63    103.96 o 
   1   7   8        6.40       27.46     16.45 o 
   2   7   8     5500.97     5666.01    107.90 o 
   3   7   8        0.70       18.52     19.45 o 
   4   7   8     1762.86     1647.71     66.87 o 
   5   7   8       77.26       78.85     26.60 o 
   6   7   8     1780.57     1795.67    112.55 o 
   7   7   8      122.41      128.95     34.12 o 
   8   7   8        8.20       -3.79     23.73 o 
   9   7   8       92.37       96.42     35.07 o 
  10   7   8       38.99       29.74     34.77 o 
  -7   8   8      100.90       96.45     33.63 o 
  -6   8   8      205.80      193.04     36.17 o 
  -5   8   8       67.44       72.93     25.75 o 
  -4   8   8        3.02       -6.95     21.98 o 
  -3   8   8      591.06      601.66     52.75 o 
  -2   8   8       55.63       34.19     23.78 o 
  -1   8   8       57.52       44.77     22.47 o 
   0   8   8      755.04      725.65     45.86 o 
   1   8   8       10.77        3.60     27.21 o 
   2   8   8     2302.25     2085.14    105.97 o 
   3   8   8     2078.80     1970.52    105.79 o 
   4   8   8        1.88        0.57     19.55 o 
   5   8   8     1923.92     1792.67     73.86 o 
   6   8   8      591.96      577.72     51.35 o 
   7   8   8      529.81      484.42     51.14 o 
   8   8   8        4.75       43.97     43.97 o 
   9   8   8      284.65      255.37     67.58 o 
  -7   9   8        9.81       57.17     36.99 o 
  -6   9   8        5.43       -7.94     24.94 o 
  -5   9   8      212.89      240.95     59.11 o 
  -4   9   8       57.16       63.51     29.56 o 
  -3   9   8        0.71        0.93     23.17 o 
  -2   9   8      420.71      523.01     58.93 o 
  -1   9   8      604.89      630.91     47.40 o 
   0   9   8     1807.12     1775.07     69.05 o 
   1   9   8      418.66      447.66     62.54 o 
   2   9   8       19.38       26.85     32.08 o 
   3   9   8     1024.79     1027.07     84.70 o 
   4   9   8     1073.57     1098.62     88.67 o 
   5   9   8      284.27      207.79     53.16 o 
   6   9   8      197.27      211.22     54.25 o 
   7   9   8      119.63      194.64     55.51 o 
   8   9   8      239.13      237.35     64.70 o 
   9   9   8      167.87       95.16     61.82 o 
  -6  10   8      355.82      304.13     42.98 o 
  -5  10   8       80.64       90.09     35.79 o 
  -4  10   8      186.30      209.36     40.53 o 
  -3  10   8       14.76       13.19     24.85 o 
  -2  10   8     1380.60     1198.57     66.41 o 
  -1  10   8        2.61       10.11     23.52 o 
   0  10   8      443.72      392.34     66.68 o 
   1  10   8      165.55      198.42     49.92 o 
   2  10   8       28.92       36.04     33.16 o 
   3  10   8     1407.33     1534.39    102.00 o 
   4  10   8        0.68       -2.52     33.88 o 
   5  10   8        0.66      -21.09     30.10 o 
   6  10   8      558.51      580.85     81.64 o 
   7  10   8      858.98      904.16     99.66 o 
   8  10   8        1.82       11.53     41.99 o 
  -5  11   8       45.70       77.88     34.55 o 
  -4  11   8       50.34       66.62     31.78 o 
  -3  11   8      140.42      184.40     39.29 o 
  -2  11   8       33.89       96.10     46.95 o 
  -1  11   8      177.66      133.18     49.74 o 
   0  11   8      211.93      245.82     60.37 o 
   1  11   8     1491.98     1408.05    100.92 o 
   2  11   8       79.56       53.53     36.58 o 
   3  11   8        0.88       16.22     34.42 o 
   4  11   8      155.48       93.17     41.99 o 
   5  11   8      339.77      380.08     70.65 o 
   6  11   8      319.60      383.87     74.07 o 
   7  11   8        7.05       36.76     44.33 o 
  -4  12   8      191.90      195.77     42.88 o 
  -3  12   8        0.86       33.94     28.60 o 
  -2  12   8        0.10       31.77     28.21 o 
  -1  12   8      617.44      647.89     83.62 o 
   0  12   8      150.86      141.47     50.64 o 
   1  12   8      102.00      140.57     52.62 o 
   2  12   8       22.09       36.58     39.29 o 
   3  12   8        3.36       13.16     36.22 o 
   4  12   8     1095.69     1057.17     97.68 o 
   5  12   8       19.32       54.61     46.14 o 
   6  12   8       86.58      177.52     61.64 o 
  -2  13   8      460.70      450.37     73.89 o 
  -1  13   8       82.17      136.79     51.54 o 
   0  13   8       30.45       82.90     43.79 o 
   1  13   8      187.44      188.69     54.25 o 
   2  13   8      274.38      284.03     67.94 o 
   3  13   8       72.01       54.07     45.05 o 
   4  13   8        5.09      -11.89     40.73 o 
  -2 -10   9       41.02       35.86     41.27 o 
  -1 -10   9       15.21       17.30     38.21 o 
   0 -10   9      174.03      166.34     56.23 o 
   1 -10   9       44.15      104.53     43.79 o 
   2 -10   9       17.14       51.54     41.81 o 
   3 -10   9       19.33       10.27     36.94 o 
   4 -10   9      230.73      263.84     63.44 o 
   5 -10   9       15.91       18.92     44.87 o 
  -3  -9   9        0.24       -0.36     40.37 o 
  -2  -9   9      110.45       91.73     47.22 o 
  -1  -9   9       40.70       32.80     35.50 o 
   0  -9   9        1.85       20.55     36.40 o 
   1  -9   9      233.82      161.66     52.98 o 
   2  -9   9        3.51        3.96     31.90 o 
   3  -9   9        3.03       14.78     32.26 o 
   4  -9   9       67.44      123.63     50.64 o 
   5  -9   9      156.97      144.90     54.79 o 
   6  -9   9        9.36       32.80     43.79 o 
  -4  -8   9        0.17      -15.14     33.34 o 
  -3  -8   9       61.22       34.06     36.22 o 
  -2  -8   9        4.58       27.39     35.68 o 
  -1  -8   9      390.92      423.34     66.86 o 
   0  -8   9      113.48      102.54     39.65 o 
   1  -8   9      334.31      440.10     64.34 o 
   2  -8   9      319.38      338.81     58.21 o 
   3  -8   9       29.43       37.49     38.03 o 
   4  -8   9       33.02        7.39     34.96 o 
   5  -8   9      103.62      105.43     47.58 o 
   6  -8   9      144.04      186.17     56.77 o 
   7  -8   9       12.21       -5.93     24.85 o 
  -5  -7   9        0.62      -27.39     37.13 o 
  -4  -7   9      125.63      113.36     47.40 o 
  -3  -7   9        6.50       53.16     37.49 o 
  -2  -7   9       72.92       58.03     35.14 o 
  -1  -7   9      200.85      215.54     51.00 o 
   0  -7   9       75.12       78.58     38.39 o 
   1  -7   9      183.53      127.23     41.27 o 
   2  -7   9       59.55       69.02     37.67 o 
   3  -7   9      497.67      444.78     61.27 o 
   4  -7   9      362.93      441.72     63.44 o 
   5  -7   9      151.10      166.52     51.18 o 
   6  -7   9        0.65       -0.82     24.93 o 
   7  -7   9      185.30      257.12     39.84 o 
   8  -7   9      131.13      181.33     45.21 o 
  -6  -6   9        0.11      -10.27     38.21 o 
  -5  -6   9        8.05       39.09     25.85 o 
  -4  -6   9        0.59       -7.75     25.23 o 
  -3  -6   9        1.42        1.80     27.39 o 
  -2  -6   9      102.46       66.14     38.03 o 
  -1  -6   9      401.19      338.27     51.72 o 
   0  -6   9       66.96       42.89     31.54 o 
   1  -6   9        8.34       34.24     28.29 o 
   2  -6   9        9.17       -2.34     25.77 o 
   3  -6   9        8.68       21.09     27.93 o 
   4  -6   9        4.73        9.55     29.56 o 
   5  -6   9      432.41      434.69     63.26 o 
   6  -6   9       17.36        2.04     21.52 o 
   7  -6   9      372.13      331.83     39.80 o 
   8  -6   9      389.36      489.34     61.20 o 
   9  -6   9       21.67       67.10     35.48 o 
  -7  -5   9       13.01       44.33     43.79 o 
  -6  -5   9        2.86        2.16     36.58 o 
  -5  -5   9        0.62       -0.36     26.67 o 
  -4  -5   9      153.22      126.15     42.17 o 
  -3  -5   9       20.30       -3.51     19.09 o 
  -2  -5   9       28.16       68.30     37.67 o 
  -1  -5   9      267.99      268.35     46.50 o 
   0  -5   9       20.46       27.21     23.97 o 
   1  -5   9      334.78      283.48     46.14 o 
   2  -5   9      313.51      322.95     48.30 o 
   3  -5   9      284.39      262.04     48.48 o 
   4  -5   9       43.88       26.85     29.02 o 
   5  -5   9       63.29       99.12     39.47 o 
   6  -5   9      698.74      749.35     49.13 o 
   7  -5   9      101.29       93.80     38.59 o 
   8  -5   9      314.60      286.36     47.78 o 
   9  -5   9        4.39        3.51     29.39 o 
  -7  -4   9        8.25       13.16     40.01 o 
  -6  -4   9       37.29       37.49     36.40 o 
  -5  -4   9      245.30      245.64     53.89 o 
  -4  -4   9      198.61      158.59     45.24 o 
  -3  -4   9      107.92      106.69     37.13 o 
  -2  -4   9      210.13      228.88     43.61 o 
  -1  -4   9      307.74      246.37     30.55 o 
   0  -4   9       14.54       10.27     22.71 o 
   1  -4   9     3413.66     3284.68    120.57 o 
   2  -4   9        3.27       -5.77     21.81 o 
   3  -4   9        2.80      -17.48     22.35 o 
   4  -4   9        8.03       21.99     26.85 o 
   5  -4   9      836.23      849.44     47.50 o 
   6  -4   9       11.98        9.44     19.68 o 
   7  -4   9       51.81       58.35     38.30 o 
   8  -4   9        1.81       17.89     29.94 o 
   9  -4   9      560.77      633.44     62.94 o 
  10  -4   9       17.27       45.42     36.24 o 
  -7  -3   9       14.39       -1.26     40.37 o 
  -6  -3   9       66.86       84.34     42.35 o 
  -5  -3   9       60.50       48.84     37.31 o 
  -4  -3   9      678.08      660.32     70.47 o 
  -3  -3   9      146.05      156.43     43.07 o 
  -2  -3   9      368.12      385.31     50.10 o 
  -1  -3   9        0.50        3.24     20.18 o 
   0  -3   9      167.03      110.90     21.03 o 
   1  -3   9      239.54      171.21     35.32 o 
   2  -3   9     1602.08     1484.29     77.49 o 
   3  -3   9        2.62      -11.35     20.73 o 
   4  -3   9     1553.19     1470.77     78.03 o 
   5  -3   9      880.91     1043.36     48.53 o 
   6  -3   9        9.23       18.96     29.83 o 
   7  -3   9       51.39       57.94     29.47 o 
   8  -3   9       66.87       62.44     34.06 o 
   9  -3   9      154.87      203.53     44.72 o 
  10  -3   9        5.72       10.09     32.92 o 
  -8  -2   9        7.40       19.46     44.33 o 
  -7  -2   9      215.09      165.44     54.97 o 
  -6  -2   9       33.10       80.56     36.40 o 
  -5  -2   9        3.97        2.34     30.46 o 
  -4  -2   9      175.54      114.44     39.11 o 
  -3  -2   9     1123.94      999.32     77.67 o 
  -2  -2   9       79.77       61.09     29.02 o 
  -1  -2   9     3103.68     2423.41     95.34 o 
   0  -2   9      586.33      483.46     50.10 o 
   1  -2   9      748.16      699.73     28.86 o 
   2  -2   9      111.73      128.31     25.59 o 
   3  -2   9        9.33       -4.33     21.63 o 
   4  -2   9      234.21      231.86     25.49 o 
   5  -2   9       97.36      118.75     22.42 o 
   6  -2   9      176.47      119.19     32.39 o 
   7  -2   9      557.55      539.27     52.31 o 
   8  -2   9      601.48      667.25     60.89 o 
   9  -2   9      275.69      337.91     48.81 o 
  10  -2   9       41.83       38.30     35.36 o 
  -8  -1   9        2.41      -34.60     34.60 o 
  -7  -1   9       55.22       60.37     48.30 o 
  -6  -1   9      188.33      226.72     57.85 o 
  -5  -1   9      283.34      273.21     56.41 o 
  -4  -1   9      887.64      788.46     71.55 o 
  -3  -1   9     1408.96     1375.25     85.96 o 
  -2  -1   9      518.51      594.54     60.01 o 
  -1  -1   9      125.52      126.95     25.41 o 
   0  -1   9      941.98      886.82     42.24 o 
   1  -1   9       52.73       67.51     19.36 o 
   2  -1   9     5996.44     5916.00     95.97 o 
   3  -1   9      156.22      189.43     20.60 o 
   4  -1   9      389.02      390.36     29.32 o 
   5  -1   9      455.62      502.28     45.42 o 
   6  -1   9      831.44      856.96     57.00 o 
   7  -1   9       69.99      124.67     34.59 o 
   8  -1   9       14.04       14.32     27.37 o 
   9  -1   9      164.21      182.10     41.98 o 
  10  -1   9       75.17       63.52     34.16 o 
  11  -1   9      343.06      241.02     50.13 o 
  -8   0   9       20.36       25.77     44.15 o 
  -7   0   9       67.89      128.86     50.28 o 
  -6   0   9      654.17      724.66     84.70 o 
  -5   0   9       17.64       10.81     30.10 o 
  -4   0   9      227.27      242.58     48.84 o 
  -3   0   9      300.21      243.12     45.42 o 
  -2   0   9      393.48      408.79     34.80 o 
  -1   0   9     1612.88     1325.53     52.12 o 
   0   0   9     6008.25     5873.17    147.60 o 
   1   0   9       28.47       23.97     24.69 o 
   2   0   9       17.55       25.40     14.74 o 
   3   0   9     2063.30     1942.96     45.29 o 
   4   0   9      244.67      264.07     19.85 o 
   5   0   9     2562.57     2723.71    124.28 o 
   6   0   9      385.54      411.15     42.44 o 
   7   0   9      136.56      183.57     37.22 o 
   8   0   9      304.72      197.30     39.10 o 
   9   0   9     1089.98     1026.79     74.80 o 
  10   0   9      134.07      176.43     42.59 o 
  11   0   9       46.02       37.30     40.92 o 
  -8   1   9       27.74       18.38     47.22 o 
  -7   1   9        0.02        9.37     37.13 o 
  -6   1   9        0.63       -4.51     30.82 o 
  -5   1   9      752.93      771.52     78.94 o 
  -4   1   9     1219.95     1219.90     91.37 o 
  -3   1   9     2312.35     2328.72     76.96 o 
  -2   1   9      923.52      874.70     56.23 o 
  -1   1   9      222.68      218.79     43.25 o 
   0   1   9     3103.78     3166.63    114.98 o 
   1   1   9      662.05      827.93     59.65 o 
   2   1   9     1802.35     1599.23     46.23 o 
   3   1   9    10249.35    10384.74    107.17 o 
   4   1   9      877.39      969.24     45.50 o 
   5   1   9        7.87        7.38     14.06 o 
   6   1   9      185.69      198.78     24.39 o 
   7   1   9        5.49       14.84     20.64 o 
   8   1   9      242.23      226.10     39.92 o 
   9   1   9       44.80       40.72     29.65 o 
  10   1   9        2.60        3.58     31.31 o 
  11   1   9        7.28       13.85     35.49 o 
  -8   2   9       67.84       92.45     51.18 o 
  -7   2   9      210.79      244.38     64.16 o 
  -6   2   9      509.98      462.98     70.83 o 
  -5   2   9       27.02       49.92     36.04 o 
  -4   2   9      434.59      323.06     36.51 o 
  -3   2   9      616.63      676.59     47.47 o 
  -2   2   9     2797.81     3075.26    129.58 o 
  -1   2   9      560.79      452.71     52.80 o 
   0   2   9     2094.35     2064.59     94.80 o 
   1   2   9     1401.85     1260.18     40.37 o 
   2   2   9       25.72       14.26     13.10 o 
   3   2   9     1901.02     2065.52     53.41 o 
   4   2   9      403.82      319.77     64.41 o 
   5   2   9     1979.88     1841.15     96.60 o 
   6   2   9     2380.42     2297.70     62.84 o 
   7   2   9      661.67      617.64     38.67 o 
   8   2   9      398.59      404.03     35.22 o 
   9   2   9      302.89      326.14     48.22 o 
  10   2   9      211.47      214.14     46.48 o 
  11   2   9       37.73      -39.11     45.05 o 
  -8   3   9       85.09      134.26     63.98 o 
  -7   3   9       33.16       41.63     44.15 o 
  -6   3   9        2.24       19.82     33.70 o 
  -5   3   9      377.95      361.65     45.86 o 
  -4   3   9      208.15      193.74     33.15 o 
  -3   3   9     1580.47     1412.88     64.48 o 
  -2   3   9       30.64       48.66     35.86 o 
  -1   3   9      232.20      257.35     49.38 o 
   0   3   9       22.17       24.60     12.59 o 
   1   3   9     6614.48     6786.67     89.18 o 
   2   3   9      164.09      148.91     18.76 o 
   3   3   9     6474.93     6686.62     96.46 o 
   4   3   9      767.82      703.56     35.93 o 
   5   3   9     2590.89     2236.31     60.51 o 
   6   3   9      700.43      698.18     38.85 o 
   7   3   9      129.73      137.34     24.91 o 
   8   3   9      638.78      570.52     41.19 o 
   9   3   9      433.75      397.32     37.68 o 
  10   3   9      168.85      133.00     62.00 o 
  11   3   9       60.96       75.15     60.01 o 
  -8   4   9        7.16      -13.34     45.42 o 
  -7   4   9       98.06      134.26     58.03 o 
  -6   4   9       73.14       12.62     43.25 o 
  -5   4   9      648.28      597.31     52.06 o 
  -4   4   9      552.93      560.16     81.91 o 
  -3   4   9       85.85       95.88     39.83 o 
  -2   4   9      360.98      320.43     53.71 o 
  -1   4   9     1356.21     1392.01     86.14 o 
   0   4   9      254.44      301.33     48.30 o 
   1   4   9      895.61      938.14     37.01 o 
   2   4   9       16.04       16.93     12.30 o 
   3   4   9      258.83      234.95     23.52 o 
   4   4   9     4606.03     4620.12     84.41 o 
   5   4   9     1426.61     1327.17     49.79 o 
   6   4   9     1541.87     1372.95     52.64 o 
   7   4   9      212.55      228.74     30.73 o 
   8   4   9      595.52      580.11     42.50 o 
   9   4   9       18.30       63.83     29.21 o 
  10   4   9      478.26      482.62     52.96 o 
  -8   5   9        0.11       55.33     54.61 o 
  -7   5   9        5.21       21.99     42.71 o 
  -6   5   9       27.32       39.94     31.47 o 
  -5   5   9      145.56      135.55     34.73 o 
  -4   5   9       60.17       53.93     20.77 o 
  -3   5   9      412.54      438.17     43.90 o 
  -2   5   9      290.73      331.94     37.45 o 
  -1   5   9     1246.55     1431.84     91.91 o 
   0   5   9      398.49      565.89     60.19 o 
   1   5   9     1148.27     1219.05     40.13 o 
   2   5   9     3626.71     3301.23     66.06 o 
   3   5   9      185.22      163.85     22.02 o 
   4   5   9      144.08      151.30     23.29 o 
   5   5   9      739.46      819.99     44.02 o 
   6   5   9       91.93      112.98     24.56 o 
   7   5   9      281.92      348.27     44.06 o 
   8   5   9      176.47      152.53     33.54 o 
   9   5   9      979.49      822.56     66.50 o 
  10   5   9       27.59       25.54     30.63 o 
  -7   6   9       17.54       -1.44     44.15 o 
  -6   6   9      159.84      180.10     32.49 o 
  -5   6   9        9.34       -6.67     33.56 o 
  -4   6   9      430.84      548.11     53.00 o 
  -3   6   9      295.17      317.62     40.39 o 
  -2   6   9      104.52       93.05     27.71 o 
  -1   6   9     1318.49     1286.46     58.71 o 
   0   6   9     1977.96     2021.97     68.22 o 
   1   6   9      566.62      496.86     60.19 o 
   2   6   9      158.14      133.82     21.05 o 
   3   6   9      143.65      104.61     29.74 o 
   4   6   9     1145.73      961.37     52.60 o 
   5   6   9      137.08      186.05     51.45 o 
   6   6   9      270.48      252.22     37.81 o 
   7   6   9     1552.20     1529.08     74.30 o 
   8   6   9      272.06      284.35     43.24 o 
   9   6   9      115.17      128.72     44.33 o 
  10   6   9      113.85       80.01     44.60 o 
  -7   7   9       14.23       43.15     34.22 o 
  -6   7   9       11.03       14.41     23.26 o 
  -5   7   9       72.07       75.59     26.13 o 
  -4   7   9       87.61      123.85     34.61 o 
  -3   7   9      155.02      175.78     35.10 o 
  -2   7   9      292.17      302.78     38.30 o 
  -1   7   9        9.15       32.05     21.26 o 
   0   7   9      319.26      314.76     34.35 o 
   1   7   9     1104.89     1032.84     79.30 o 
   2   7   9     2098.64     1980.97    103.99 o 
   3   7   9       11.30       41.69     23.05 o 
   4   7   9      193.44      209.10     32.60 o 
   5   7   9      422.63      396.56     44.13 o 
   6   7   9       70.88       94.84     29.68 o 
   7   7   9      937.02      892.88     61.81 o 
   8   7   9       66.57       74.36     32.77 o 
   9   7   9       16.89       32.78     30.86 o 
  10   7   9      109.93       87.65     39.76 o 
  -7   8   9       35.89       39.13     30.42 o 
  -6   8   9       10.28       27.62     24.75 o 
  -5   8   9      230.94      248.33     35.84 o 
  -4   8   9      201.33      257.55     43.62 o 
  -3   8   9      289.88      306.69     44.85 o 
  -2   8   9       98.26      106.82     31.07 o 
  -1   8   9        1.98        0.01     19.80 o 
   0   8   9       90.80      107.85     27.06 o 
   1   8   9      405.25      446.58     63.44 o 
   2   8   9        3.76      -10.09     32.26 o 
   3   8   9      169.27      209.05     50.10 o 
   4   8   9      769.71      732.17     51.16 o 
   5   8   9     2072.16     1827.96     77.49 o 
   6   8   9        4.74        0.72     23.64 o 
   7   8   9      142.43      128.84     32.60 o 
   8   8   9      123.97      130.12     53.71 o 
   9   8   9      247.43      270.35     54.88 o 
  -6   9   9       39.83       96.15     31.39 o 
  -5   9   9       38.41      105.07     48.30 o 
  -4   9   9       27.92       56.50     32.35 o 
  -3   9   9       31.23       30.12     27.66 o 
  -2   9   9      628.98      574.84     52.06 o 
  -1   9   9     1711.67     1518.70     70.06 o 
   0   9   9       11.24       15.86     35.86 o 
   1   9   9       75.52       73.35     38.57 o 
   2   9   9      480.64      466.05     67.22 o 
   3   9   9      170.41      153.55     48.12 o 
   4   9   9      142.10       89.39     40.91 o 
   5   9   9       20.72       38.21     36.58 o 
   6   9   9       95.98       91.55     45.78 o 
   7   9   9       53.24       61.82     44.33 o 
   8   9   9      769.06      776.93     94.98 o 
  -5  10   9       78.99       79.65     37.48 o 
  -4  10   9        3.15       37.30     29.91 o 
  -3  10   9      770.74      754.76     63.04 o 
  -2  10   9        1.49        7.28     25.11 o 
  -1  10   9      141.51       95.34     49.56 o 
   0  10   9      971.05     1070.50     98.58 o 
   1  10   9      249.17      232.12     54.97 o 
   2  10   9      351.87      360.98     64.16 o 
   3  10   9      247.48      269.25     56.77 o 
   4  10   9      513.79      459.56     68.30 o 
   5  10   9      188.97      201.12     56.95 o 
   6  10   9      914.47      952.82     98.22 o 
   7  10   9       76.40       95.70     51.90 o 
   8  10   9       32.07        1.08     44.69 o 
  -4  11   9      233.81      249.46     45.57 o 
  -3  11   9       62.99       74.82     33.86 o 
  -2  11   9       35.51       88.81     30.56 o 
  -1  11   9       32.36       43.43     38.75 o 
   0  11   9      517.50      517.05     80.74 o 
   1  11   9       19.99       23.79     39.29 o 
   2  11   9      737.02      622.30     78.03 o 
   3  11   9      334.42      278.08     58.39 o 
   4  11   9      116.25       53.34     42.53 o 
   5  11   9      179.31      164.36     55.15 o 
   6  11   9       24.03        8.47     45.05 o 
   7  11   9      133.54      107.23     57.49 o 
  -3  12   9      139.22      176.82     39.56 o 
  -2  12   9      242.75      262.76     68.84 o 
  -1  12   9      204.19      220.77     63.98 o 
   0  12   9       22.55       56.59     45.24 o 
   1  12   9      679.34      603.19     81.64 o 
   2  12   9        1.69      -32.26     32.26 o 
   3  12   9      306.01      275.38     64.88 o 
   4  12   9      131.61      154.09     55.51 o 
   5  12   9      521.76      492.54     81.28 o 
   6  12   9        4.05       74.25     52.98 o 
  -1  13   9      504.96      541.92     89.93 o 
   0  13   9      254.25      284.21     70.29 o 
   1  13   9      340.44      376.12     72.45 o 
   2  13   9        7.57       23.25     45.42 o 
   3  13   9       19.80       32.80     43.43 o 
   4  13   9        1.94      -32.44     39.29 o 
   1 -10  10        9.45       27.03     43.07 o 
   2 -10  10       45.40       51.72     41.09 o 
  -2  -9  10        1.80       55.87     49.02 o 
  -1  -9  10        1.71        2.88     31.36 o 
   0  -9  10       12.02       44.33     35.32 o 
   1  -9  10        0.83       -1.08     33.52 o 
   2  -9  10       60.66       62.90     41.27 o 
   3  -9  10      132.97      131.74     51.18 o 
   4  -9  10       19.58       -5.95     30.64 o 
   5  -9  10       49.33      123.99     56.05 o 
  -3  -8  10        4.36       -3.06     41.45 o 
  -2  -8  10        4.75       23.61     39.65 o 
  -1  -8  10       87.49       30.46     36.76 o 
   0  -8  10       86.38       90.83     41.27 o 
   1  -8  10       27.33      -11.35     34.24 o 
   2  -8  10       36.40       35.14     33.52 o 
   3  -8  10        5.74       20.55     32.08 o 
   4  -8  10        1.60        4.87     34.78 o 
   5  -8  10      215.54      174.63     55.33 o 
   6  -8  10       44.12       97.68     50.82 o 
   7  -8  10        6.12       29.49     43.81 o 
  -4  -7  10        1.75        5.95     39.29 o 
  -3  -7  10      140.89      127.23     47.58 o 
  -2  -7  10       44.54       47.94     34.24 o 
  -1  -7  10      267.90      232.30     50.46 o 
   0  -7  10      130.02      123.81     45.96 o 
   1  -7  10       46.80       46.32     34.78 o 
   2  -7  10       66.22       58.75     37.31 o 
   3  -7  10      436.34      421.71     62.18 o 
   4  -7  10       97.25      132.82     44.33 o 
   5  -7  10      189.77      194.64     55.15 o 
   6  -7  10      152.51      205.77     38.17 o 
   7  -7  10        7.64       34.33     27.00 o 
   8  -7  10       56.32       56.53     39.56 o 
  -5  -6  10        5.02        8.65     41.45 o 
  -4  -6  10        1.55        6.13     33.70 o 
  -3  -6  10      102.05      122.91     45.96 o 
  -2  -6  10       60.47      104.71     43.61 o 
  -1  -6  10       18.48       27.03     28.47 o 
   0  -6  10     1534.32     1398.32     91.91 o 
   1  -6  10        6.33        7.57     25.23 o 
   2  -6  10       86.08       70.47     33.16 o 
   3  -6  10      121.36      115.88     42.17 o 
   4  -6  10       76.84      114.98     45.42 o 
   5  -6  10        9.91       30.64     33.88 o 
   6  -6  10      657.50      712.47     51.95 o 
   7  -6  10       55.66       22.87     46.14 o 
   8  -6  10      354.71      377.54     58.68 o 
  -6  -5  10       39.10        6.13     40.01 o 
  -5  -5  10       15.86       54.61     37.67 o 
  -4  -5  10        1.81       20.18     31.36 o 
  -3  -5  10      132.48      122.73     44.69 o 
  -2  -5  10      348.13      398.28     63.80 o 
  -1  -5  10      221.44      212.12     47.04 o 
   0  -5  10      168.15      132.28     37.85 o 
   1  -5  10      807.54      670.78     61.82 o 
   2  -5  10       61.86       69.93     33.34 o 
   3  -5  10     1452.45     1423.55     88.31 o 
   4  -5  10      170.82      145.26     42.17 o 
   5  -5  10       11.83       49.20     34.24 o 
   6  -5  10      122.23      116.64     29.41 o 
   7  -5  10      142.24      209.07     47.58 o 
   8  -5  10        0.03      -16.27     35.14 o 
   9  -5  10      236.95      267.43     52.63 o 
  -6  -4  10        1.78       29.20     32.44 o 
  -5  -4  10      103.29      149.22     47.04 o 
  -4  -4  10       35.81       48.48     32.26 o 
  -3  -4  10      569.32      523.00     62.36 o 
  -2  -4  10        1.65       23.79     33.52 o 
  -1  -4  10      439.26      526.24     65.78 o 
   0  -4  10       39.71       48.66     28.29 o 
   1  -4  10      187.99      200.22     40.91 o 
   2  -4  10      132.06       86.14     32.08 o 
   3  -4  10      143.44      133.36     35.50 o 
   4  -4  10      311.77      293.58     48.12 o 
   5  -4  10       43.41       41.78     22.22 o 
   6  -4  10     1667.15     1571.61     82.69 o 
   7  -4  10       58.91       59.53     33.00 o 
   8  -4  10        8.34      -28.34     29.56 o 
   9  -4  10       15.08       35.32     38.41 o 
  -7  -3  10        2.55       -3.24     40.19 o 
  -6  -3  10        5.17      -12.98     32.26 o 
  -5  -3  10       18.82       24.87     30.82 o 
  -4  -3  10      150.06      140.93     42.35 o 
  -3  -3  10      203.01      125.79     40.19 o 
  -2  -3  10     1092.83     1141.51     80.56 o 
  -1  -3  10        1.29       22.53     24.51 o 
   0  -3  10       18.97       41.27     28.84 o 
   1  -3  10      478.66      505.52     55.69 o 
   2  -3  10       20.36        6.67     23.25 o 
   3  -3  10      153.22      132.64     33.34 o 
   4  -3  10     3502.25     3527.79    124.35 o 
   5  -3  10       15.99       16.00     17.29 o 
   6  -3  10       65.10       72.43     31.46 o 
   7  -3  10      166.93      150.07     38.82 o 
   8  -3  10       22.10       27.33     28.50 o 
   9  -3  10      585.42      474.85     58.87 o 
  10  -3  10       26.77       48.07     45.69 o 
  -7  -2  10       73.00       82.72     47.58 o 
  -6  -2  10        0.01      -25.23     29.20 o 
  -5  -2  10       67.49       52.26     37.67 o 
  -4  -2  10      257.07      310.16     55.69 o 
  -3  -2  10      144.96      125.25     39.11 o 
  -2  -2  10      230.08      284.21     47.04 o 
  -1  -2  10     1307.67     1044.73     68.66 o 
   0  -2  10      274.57      248.72     26.69 o 
   1  -2  10      973.55      955.52     64.34 o 
   2  -2  10        7.61       42.35     23.97 o 
   3  -2  10      828.19      724.66     57.49 o 
   4  -2  10       62.57       74.98     20.27 o 
   5  -2  10      420.95      462.38     49.71 o 
   6  -2  10      416.98      370.13     46.36 o 
   7  -2  10     2830.93     2785.48    104.42 o 
   8  -2  10      450.30      486.72     57.08 o 
   9  -2  10       53.96        1.52     55.06 o 
  10  -2  10      119.54       64.66     40.23 o 
  -7  -1  10        5.51       -6.31     45.60 o 
  -6  -1  10       20.01       20.91     36.76 o 
  -5  -1  10        0.17       -1.80     32.26 o 
  -4  -1  10      101.69      132.28     46.32 o 
  -3  -1  10      183.50      180.76     42.89 o 
  -2  -1  10      433.87      367.47     51.72 o 
  -1  -1  10        0.74        2.35     13.42 o 
   0  -1  10      535.21      503.25     34.69 o 
   1  -1  10      198.92      220.00     33.16 o 
   2  -1  10     4536.10     4277.29     85.52 o 
   3  -1  10      115.80       79.48     26.85 o 
   4  -1  10      841.40      867.84     41.47 o 
   5  -1  10      546.14      488.45     47.45 o 
   6  -1  10      192.68      200.41     38.78 o 
   7  -1  10      351.80      385.23     47.29 o 
   8  -1  10      605.71      542.50     58.98 o 
   9  -1  10      235.43      299.88     49.91 o 
  10  -1  10      833.22      749.04     96.42 o 
  -7   0  10        5.03       11.71     41.81 o 
  -6   0  10       17.26       22.71     39.47 o 
  -5   0  10        0.55       25.05     34.78 o 
  -4   0  10      385.27      356.65     56.59 o 
  -3   0  10      202.50      171.39     45.60 o 
  -2   0  10       42.59       34.58     19.49 o 
  -1   0  10      350.93      388.48     35.09 o 
   0   0  10      931.63     1169.62     76.59 o 
   1   0  10      169.52      162.92     35.32 o 
   2   0  10      663.96      708.56     39.68 o 
   3   0  10       70.17       87.10     15.31 o 
   4   0  10       23.67        4.01     14.37 o 
   5   0  10     3899.29     3532.07    104.04 o 
   6   0  10       11.63        7.64     25.68 o 
   7   0  10      454.29      434.24     49.10 o 
   8   0  10      782.28      656.98     60.72 o 
   9   0  10       51.53      100.59     38.26 o 
  10   0  10        0.14       36.32     31.43 o 
  -7   1  10        0.14       25.95     44.15 o 
  -6   1  10        5.01       58.75     41.81 o 
  -5   1  10       19.40       31.72     34.06 o 
  -4   1  10       20.77       24.51     32.98 o 
  -3   1  10       30.49       13.37     17.19 o 
  -2   1  10      238.36      212.71     41.09 o 
  -1   1  10      438.07      511.28     62.00 o 
   0   1  10     1209.32     1248.74     76.59 o 
   1   1  10      107.47      192.11     39.29 o 
   2   1  10       86.50      140.39     20.90 o 
   3   1  10     3338.05     3098.26     53.83 o 
   4   1  10      104.95      103.61     19.96 o 
   5   1  10      192.82      193.03     23.42 o 
   6   1  10        3.90        7.88     21.30 o 
   7   1  10       20.48        8.42     24.24 o 
   8   1  10     1229.86     1248.70     75.04 o 
   9   1  10       36.86       10.68     29.62 o 
  10   1  10      331.00      324.53     53.59 o 
  -7   2  10      118.94      104.71     51.90 o 
  -6   2  10        0.74       -0.36     36.58 o 
  -5   2  10      255.34      189.77     52.44 o 
  -4   2  10       76.11       90.16     28.08 o 
  -3   2  10        5.54        0.53     18.47 o 
  -2   2  10     1136.99     1064.27     53.69 o 
  -1   2  10      160.62      168.14     41.81 o 
   0   2  10       50.51       24.69     28.65 o 
   1   2  10       11.97       -3.11     13.39 o 
   2   2  10      586.75      486.63     30.69 o 
   3   2  10      426.78      407.94     29.85 o 
   4   2  10     1322.94     1282.96     45.51 o 
   5   2  10     1928.81     1698.18     54.79 o 
   6   2  10     4545.88     3978.32     88.09 o 
   7   2  10       77.02       69.97     23.29 o 
   8   2  10     1095.26     1072.64    113.09 o 
   9   2  10        3.31        4.90     27.27 o 
  10   2  10       16.77       -0.78     29.51 o 
  -7   3  10       75.72       24.33     50.82 o 
  -6   3  10       44.19       26.49     40.19 o 
  -5   3  10       84.23       75.68     28.25 o 
  -4   3  10        5.16       -3.00     21.09 o 
  -3   3  10       48.89       24.15     21.11 o 
  -2   3  10     1401.95     1320.47     91.19 o 
  -1   3  10      604.23      620.68     68.48 o 
   0   3  10       17.46       26.92     14.44 o 
   1   3  10     2112.67     2127.60     54.64 o 
   2   3  10      793.79      752.43     36.74 o 
   3   3  10       69.90       76.88     18.83 o 
   4   3  10      139.62      146.71     21.70 o 
   5   3  10      852.32      748.67     39.30 o 
   6   3  10       73.39       84.35     22.77 o 
   7   3  10      182.96      229.63     29.85 o 
   8   3  10      330.09      382.01     35.87 o 
   9   3  10      440.72      361.85     51.41 o 
  10   3  10      210.13      204.19     65.60 o 
  -7   4  10       80.51       67.22     50.64 o 
  -6   4  10      196.72      181.66     61.45 o 
  -5   4  10       78.93       28.82     23.18 o 
  -4   4  10     1484.33     1397.46     70.28 o 
  -3   4  10       72.24      130.66     53.71 o 
  -2   4  10      158.29      131.02     44.69 o 
  -1   4  10      111.07       98.58     40.37 o 
   0   4  10      118.20      124.53     40.19 o 
   1   4  10     1200.62     1158.16     65.65 o 
   2   4  10        6.77        5.11     13.69 o 
   3   4  10      273.73      280.06     26.60 o 
   4   4  10     3510.06     3556.25     76.72 o 
   5   4  10       58.24       71.41     19.79 o 
   6   4  10     1053.52     1026.47     46.91 o 
   7   4  10      178.70      220.13     30.86 o 
   8   4  10        6.11       24.86     20.93 o 
   9   4  10      368.99      340.08     45.34 o 
  10   4  10        1.19        8.65     42.17 o 
  -7   5  10       94.50      164.54     66.68 o 
  -6   5  10      173.84      161.63     41.92 o 
  -5   5  10      479.44      484.73     53.84 o 
  -4   5  10       87.95       58.04     29.91 o 
  -3   5  10      502.68      534.53     75.87 o 
  -2   5  10      194.97      271.23     61.64 o 
  -1   5  10     2625.61     2538.75    122.01 o 
   0   5  10      276.14      225.81     49.74 o 
   1   5  10      288.90      247.80     48.48 o 
   2   5  10      157.11      189.09     23.28 o 
   3   5  10      562.40      622.77     36.78 o 
   4   5  10      188.10      194.65     26.28 o 
   5   5  10       16.54        4.70     18.22 o 
   6   5  10       95.27       89.09     24.22 o 
   7   5  10        6.09        3.64     18.65 o 
   8   5  10      697.12      720.69     56.68 o 
   9   5  10      182.46      160.67     56.41 o 
  10   5  10        4.20        6.58     31.63 o 
  -7   6  10       65.37      102.36     61.27 o 
  -6   6  10      146.47      122.41     37.93 o 
  -5   6  10      376.27      349.12     49.57 o 
  -3   6  10      109.55      100.92     52.62 o 
  -2   6  10        1.44       -2.34     29.92 o 
  -1   6  10       22.57       -5.59     32.44 o 
   0   6  10      419.27      436.31     63.62 o 
   1   6  10      776.41      881.99     78.76 o 
   2   6  10     2159.11     2104.78    106.15 o 
   3   6  10     1583.81     1611.64     54.96 o 
   4   6  10      490.39      547.49     37.98 o 
   5   6  10       29.66       39.64     28.20 o 
   6   6  10      638.25      574.71     51.93 o 
   7   6  10       80.95      105.96     32.37 o 
   8   6  10      111.50      133.88     36.74 o 
   9   6  10       17.64       21.65     29.66 o 
  10   6  10        2.92       12.42     31.60 o 
  -6   7  10      379.19      351.88     43.04 o 
  -5   7  10        8.76       12.93     22.70 o 
  -4   7  10        1.97       28.62     27.58 o 
  -3   7  10      817.42      849.49     60.37 o 
  -2   7  10        2.71       -0.20     22.29 o 
  -1   7  10      143.28      156.45     32.24 o 
   0   7  10     1215.72     1148.76     80.29 o 
   1   7  10      922.55      914.25     82.00 o 
   2   7  10       40.78       24.33     31.36 o 
   3   7  10      117.31       82.18     36.58 o 
   4   7  10       18.73        5.85     22.36 o 
   5   7  10       22.86       53.77     47.31 o 
   6   7  10      583.57      636.52     55.55 o 
   7   7  10      393.80      440.77     50.02 o 
   8   7  10      167.76      145.08     37.70 o 
   9   7  10      238.38      244.44     67.04 o 
  -6   8  10        4.21        1.18     25.55 o 
  -5   8  10      260.46      239.15     36.43 o 
  -4   8  10        2.77        9.77     28.48 o 
  -3   8  10      578.23      622.07     58.06 o 
  -2   8  10      224.95      276.29     56.95 o 
  -1   8  10       88.66       73.15     27.26 o 
   0   8  10     1194.20     1067.08     87.41 o 
   1   8  10       38.51       11.53     35.14 o 
   2   8  10      120.44      145.44     48.84 o 
   3   8  10       21.16       54.25     36.76 o 
   4   8  10     1433.51     1313.80     95.52 o 
   5   8  10      369.10      352.79     42.92 o 
   6   8  10     1080.46      973.90     65.11 o 
   7   8  10      283.74      249.82     45.53 o 
   8   8  10       20.50       45.23     30.71 o 
   9   8  10        2.40      -12.38     50.46 o 
  -5   9  10        7.59       27.34     26.86 o 
  -4   9  10        1.20       10.26     30.05 o 
  -3   9  10       76.69       86.27     33.07 o 
  -2   9  10      752.23      729.38     59.44 o 
  -1   9  10        7.18      -13.34     35.14 o 
   0   9  10     1197.74     1372.19    106.51 o 
   1   9  10        8.31       -0.72     34.78 o 
   2   9  10     1046.73     1007.25     89.39 o 
   3   9  10        1.56      -25.95     25.95 o 
   4   9  10        2.65       40.19     38.21 o 
   5   9  10      441.92      398.28     66.32 o 
   6   9  10        4.03       39.17     26.63 o 
   7   9  10      744.69      638.84     61.52 o 
   8   9  10       82.51       44.33     47.94 o 
  -5  10  10      216.58      187.79     63.80 o 
  -4  10  10      116.71       92.06     38.76 o 
  -3  10  10       95.46       69.52     32.04 o 
  -2  10  10       68.06      145.73     35.27 o 
  -1  10  10      117.42       72.99     48.48 o 
   0  10  10      380.35      415.23     71.55 o 
   1  10  10      382.51      427.66     70.29 o 
   2  10  10      583.45      524.44     72.81 o 
   3  10  10     1128.94      948.31     87.23 o 
   4  10  10        1.85       36.94     41.63 o 
   5  10  10      402.48      299.16     67.22 o 
   6  10  10       12.39      -34.60     34.60 o 
   7  10  10      456.03      456.86     82.54 o 
  -4  11  10      145.35      161.21     43.91 o 
  -3  11  10       33.60       67.48     32.26 o 
  -2  11  10      577.07      548.77     82.90 o 
  -1  11  10      234.72      278.08     69.56 o 
   0  11  10       19.55        8.11     40.37 o 
   1  11  10      177.99      197.88     59.29 o 
   2  11  10        5.40       33.52     41.27 o 
   3  11  10      149.05      163.64     58.39 o 
   4  11  10      142.13      160.76     56.41 o 
   5  11  10        9.25        5.77     40.91 o 
   6  11  10      647.57      666.45     91.55 o 
  -2  12  10       81.36      106.15     54.97 o 
  -1  12  10       88.75      153.55     66.50 o 
   0  12  10       96.29      102.72     52.08 o 
   1  12  10      319.65      269.43     66.14 o 
   2  12  10       13.02      -29.92     40.55 o 
   3  12  10       65.54       83.98     52.80 o 
   4  12  10      614.14      549.85     84.34 o 
   5  12  10      151.20      159.67     61.82 o 
   0  13  10        0.95      -44.87     44.87 o 
   1  13  10        6.40       17.48     44.51 o 
   2  13  10      127.93       64.70     48.66 o 
   0  -9  11       40.32       19.82     36.40 o 
   1  -9  11       73.20       97.50     49.56 o 
   2  -9  11       71.25       47.76     44.51 o 
   3  -9  11       45.00       91.91     51.36 o 
  -2  -8  11      115.60      154.45     53.16 o 
  -1  -8  11        0.21       12.44     35.68 o 
   0  -8  11        1.79        8.83     30.82 o 
   1  -8  11        0.71       26.67     35.68 o 
   2  -8  11       42.87       53.16     39.29 o 
   3  -8  11       25.81       37.49     36.76 o 
   4  -8  11      352.52      366.21     66.14 o 
   5  -8  11       69.41       39.65     39.65 o 
  -3  -7  11        0.20       35.14     38.21 o 
  -2  -7  11       14.59       29.74     39.83 o 
  -1  -7  11      329.83      324.21     60.91 o 
   0  -7  11       21.65       29.56     35.86 o 
   1  -7  11       29.94       21.81     32.26 o 
   2  -7  11       25.86      -12.80     31.36 o 
   3  -7  11       54.75       19.28     33.88 o 
   4  -7  11       16.92       24.87     36.94 o 
   5  -7  11      526.16      577.24     75.15 o 
   6  -7  11        0.54      -26.79     26.79 o 
   7  -7  11       71.37       16.88     38.02 o 
  -4  -6  11        1.35      -35.68     35.68 o 
  -3  -6  11       13.69        3.78     36.58 o 
  -2  -6  11        0.47       39.65     35.50 o 
  -1  -6  11      332.34      256.99     51.36 o 
   0  -6  11       15.56        9.55     29.38 o 
   1  -6  11      206.95      209.41     50.64 o 
   2  -6  11      819.30      780.17     74.25 o 
   3  -6  11      444.79      512.90     67.76 o 
   4  -6  11      361.35      402.07     62.90 o 
   5  -6  11       11.74       11.71     34.78 o 
   6  -6  11      107.82      118.30     32.96 o 
   7  -6  11       49.40       49.08     35.48 o 
   8  -6  11      289.97      385.29     64.09 o 
  -4  -5  11        2.26      -16.58     31.90 o 
  -3  -5  11        5.97       23.97     31.90 o 
  -2  -5  11        1.51        2.52     27.57 o 
  -1  -5  11       36.44        8.11     31.72 o 
   0  -5  11       64.98      127.96     40.91 o 
   1  -5  11        9.81       -3.06     26.67 o 
   2  -5  11      370.90      419.01     57.31 o 
   3  -5  11      297.51      289.43     52.08 o 
   4  -5  11       29.03       22.89     30.82 o 
   5  -5  11      158.26      153.19     47.22 o 
   6  -5  11       36.31       33.12     32.81 o 
   7  -5  11       22.35      -12.94     33.51 o 
   8  -5  11        5.73      -19.55     33.97 o 
  -5  -4  11       20.22      -11.35     34.78 o 
  -4  -4  11       56.49       66.32     38.03 o 
  -2  -4  11       39.40       56.23     33.52 o 
  -1  -4  11        0.45      -10.27     25.59 o 
   0  -4  11       33.90        4.87     27.03 o 
   1  -4  11       18.06       20.91     28.47 o 
   2  -4  11      299.15      266.00     46.14 o 
   3  -4  11      803.23      753.14     65.96 o 
   4  -4  11        2.84      -25.05     25.05 o 
   5  -4  11      440.40      399.87     37.62 o 
   6  -4  11      460.15      571.84     60.38 o 
   7  -4  11       53.88      100.50     39.89 o 
   8  -4  11      117.82      121.05     43.62 o 
   9  -4  11      358.70      391.79     62.24 o 
  -6  -3  11       21.09       13.34     41.45 o 
  -5  -3  11       19.24       -6.13     26.13 o 
  -4  -3  11        8.49       32.62     35.32 o 
  -3  -3  11       62.11       55.51     38.93 o 
  -2  -3  11        6.86        4.51     26.85 o 
  -1  -3  11      289.72      253.21     49.56 o 
   0  -3  11      440.64      360.62     54.25 o 
   1  -3  11       69.01       80.02     30.28 o 
   2  -3  11       70.43       70.83     30.82 o 
   3  -3  11      153.36      166.16     38.21 o 
   4  -3  11      132.71      179.68     42.89 o 
   5  -3  11      128.92      135.68     37.58 o 
   6  -3  11      188.14      210.90     44.07 o 
   7  -3  11        2.97       13.46     28.42 o 
   8  -3  11      102.96      142.03     42.05 o 
   9  -3  11      363.45      371.36     59.76 o 
  -6  -2  11        1.13        2.34     36.76 o 
  -5  -2  11        9.88       -0.36     32.80 o 
  -4  -2  11       53.65       -8.29     28.29 o 
  -3  -2  11      198.09      287.27     52.80 o 
  -2  -2  11        7.58       18.38     27.93 o 
  -1  -2  11       71.87       85.60     31.54 o 
   0  -2  11      161.71      163.28     41.27 o 
   1  -2  11       88.83       91.55     31.36 o 
   2  -2  11      207.96      163.28     35.50 o 
   3  -2  11        4.71      -13.34     20.00 o 
   4  -2  11      579.80      629.58     40.52 o 
   5  -2  11        7.99      -12.84     21.78 o 
   6  -2  11      117.32       73.08     31.57 o 
   7  -2  11      831.32      760.30     65.41 o 
   8  -2  11       29.90       23.08     29.40 o 
   9  -2  11      421.97      480.12     61.17 o 
  10  -2  11       12.89      -26.85     36.73 o 
  -6  -1  11      120.94      152.11     55.69 o 
  -5  -1  11       40.39       58.75     38.57 o 
  -4  -1  11      181.79      169.95     51.72 o 
  -3  -1  11       18.05       38.93     29.74 o 
  -2  -1  11       73.84       79.48     34.96 o 
  -1  -1  11      409.93      360.69     34.60 o 
   0  -1  11       42.42       43.45     19.24 o 
   1  -1  11      481.75      474.12     29.96 o 
   2  -1  11     1055.33     1095.73     69.20 o 
   3  -1  11        0.11        6.67     21.09 o 
   4  -1  11      261.43      237.90     39.18 o 
   5  -1  11      139.63      192.35     39.00 o 
   6  -1  11       98.59       71.69     29.67 o 
   7  -1  11       91.36       46.66     31.89 o 
   8  -1  11       25.25       47.91     32.98 o 
   9  -1  11       51.50       91.16     40.99 o 
  10  -1  11      336.70      322.76     59.23 o 
  -7   0  11       39.06       35.50     47.94 o 
  -6   0  11       24.25       13.88     37.31 o 
  -5   0  11       10.20       40.55     37.85 o 
  -4   0  11        3.94       -4.87     28.84 o 
  -3   0  11      960.59      932.63     78.22 o 
  -2   0  11       56.47       84.43     22.81 o 
  -1   0  11       26.86       46.72     21.14 o 
   1   0  11        4.19       37.49     31.00 o 
   2   0  11      775.78      830.08     45.16 o 
   3   0  11      289.00      266.90     22.53 o 
   4   0  11      165.72      156.57     32.36 o 
   5   0  11     3086.95     3285.43    107.39 o 
   6   0  11       77.27      116.35     36.04 o 
   7   0  11       77.84       64.32     34.47 o 
   8   0  11        1.62      -20.97     25.14 o 
   9   0  11        0.91      -13.15     29.53 o 
  10   0  11        0.06       -7.76     35.14 o 
  -7   1  11       22.30       31.90     43.25 o 
  -6   1  11      154.33      275.56     70.11 o 
  -5   1  11      228.90      200.22     56.23 o 
  -4   1  11      327.68      338.99     59.83 o 
  -3   1  11       29.40       17.96     18.55 o 
  -2   1  11     1174.56     1209.16     59.71 o 
  -1   1  11       15.59       16.02     17.78 o 
   0   1  11     2167.83     2553.17    116.06 o 
   1   1  11      348.91      299.52     49.20 o 
   2   1  11      409.49      388.04     31.36 o 
   3   1  11       15.92        5.88     15.64 o 
   4   1  11      567.62      656.69     38.29 o 
   5   1  11      153.17      136.71     33.09 o 
   6   1  11       79.83       68.07     28.79 o 
   7   1  11        2.75       16.79     27.58 o 
   8   1  11      484.94      457.77     55.21 o 
   9   1  11      560.47      527.47     59.87 o 
  10   1  11       68.09       44.14     38.78 o 
  -7   2  11        1.81        3.60     41.09 o 
  -6   2  11       24.34       39.83     41.09 o 
  -5   2  11      122.15      131.20     48.66 o 
  -4   2  11      325.63      314.63     41.40 o 
  -3   2  11      483.11      396.85     42.50 o 
  -2   2  11      159.38      194.88     31.98 o 
  -1   2  11        8.10      -20.91     28.47 o 
   0   2  11        7.39       22.35     32.98 o 
   1   2  11      449.49      474.66     31.57 o 
   2   2  11       67.25       64.93     18.62 o 
   3   2  11     9270.17     9419.38    197.43 o 
   4   2  11        0.30       11.55     16.09 o 
   5   2  11      247.31      245.63     33.13 o 
   6   2  11       86.78       66.59     21.93 o 
   7   2  11     1118.29     1134.70     73.08 o 
   8   2  11       12.55      -15.81     25.13 o 
   9   2  11      109.28       93.57     49.47 o 
  10   2  11        5.44        3.58     33.89 o 
  -7   3  11       63.00      117.14     60.01 o 
  -6   3  11      164.45      145.62     57.49 o 
  -5   3  11      327.59      355.29     46.49 o 
  -4   3  11        2.27       -5.76     27.48 o 
  -3   3  11       47.71       70.41     29.34 o 
  -2   3  11      973.31     1176.47     94.80 o 
  -1   3  11       86.75       95.16     40.19 o 
   0   3  11      365.04      374.50     57.13 o 
   1   3  11     4462.10     4634.80    112.58 o 
   2   3  11      117.07      100.22     20.60 o 
   3   3  11      131.42      136.11     22.05 o 
   4   3  11      820.21      788.20     40.67 o 
   5   3  11      102.53       93.32     22.69 o 
   6   3  11     1195.71     1273.64     54.09 o 
   7   3  11       11.64       16.09     19.82 o 
   8   3  11       15.61       58.88     30.88 o 
   9   3  11       12.19      -13.70     25.92 o 
  10   3  11      491.68      428.58     58.82 o 
  -7   4  11        7.65       20.73     54.07 o 
  -6   4  11        5.38       -0.36     43.61 o 
  -5   4  11       58.99       37.94     26.69 o 
  -4   4  11      421.66      484.60     51.09 o 
  -3   4  11      468.51      439.40     45.16 o 
  -2   4  11      753.99      726.82     83.44 o 
  -1   4  11      218.20      287.99     58.57 o 
   0   4  11      181.32      121.83     43.61 o 
   1   4  11     1072.17     1042.39     83.26 o 
   2   4  11      392.83      383.74     31.22 o 
   3   4  11      692.54      690.69     37.92 o 
   4   4  11     1987.15     1864.21     58.82 o 
   5   4  11      254.43      245.29     29.48 o 
   6   4  11       50.97       63.72     21.64 o 
   7   4  11      710.63      675.63     45.24 o 
   8   4  11      547.77      591.71     45.85 o 
   9   4  11      185.08      198.94     61.45 o 
  10   4  11        4.57      -43.25     43.25 o 
  -6   5  11        0.18       -1.27     31.38 o 
  -5   5  11      360.68      254.16     46.02 o 
  -4   5  11        3.67       22.79     27.20 o 
  -3   5  11      279.06      467.67     74.79 o 
  -2   5  11        6.10       -3.06     31.90 o 
  -1   5  11     1427.06     1667.03    109.93 o 
   0   5  11      182.40      124.89     45.24 o 
   1   5  11     1883.56     1805.80     99.84 o 
   2   5  11      457.39      412.88     59.65 o 
   3   5  11      289.49      222.95     26.77 o 
   4   5  11      470.94      508.77     37.31 o 
   5   5  11        0.64       -2.64     16.47 o 
   6   5  11     1719.79     1667.16     61.85 o 
   7   5  11     1246.89     1354.72     59.71 o 
   8   5  11      414.81      442.41     49.99 o 
   9   5  11       96.33       79.19     33.26 o 
  -6   6  11        0.83        7.58     32.27 o 
  -5   6  11        9.90       22.25     29.10 o 
  -4   6  11      162.93      113.22     37.02 o 
  -3   6  11      165.46      203.29     57.85 o 
  -2   6  11      215.26      133.00     52.98 o 
  -1   6  11       24.90       50.10     42.17 o 
   0   6  11      135.05      187.79     53.34 o 
   1   6  11       59.49       52.98     35.86 o 
   2   6  11     3474.21     3892.92    151.38 o 
   3   6  11        4.21        7.03     30.28 o 
   4   6  11     2018.81     2026.72     65.43 o 
   5   6  11      276.82      303.02     34.22 o 
   6   6  11      212.05      218.58     37.90 o 
   7   6  11        0.46       36.43     28.04 o 
   8   6  11      313.83      399.95     50.94 o 
   9   6  11      191.57      169.88     48.75 o 
  -6   7  11        5.20      -10.93     31.12 o 
  -5   7  11       27.04       24.63     34.78 o 
  -3   7  11      196.34      241.67     64.70 o 
  -2   7  11      192.88      158.59     57.67 o 
  -1   7  11       65.05       82.00     41.45 o 
   0   7  11      948.08     1047.80     91.73 o 
   1   7  11       79.00      105.25     47.94 o 
   2   7  11      123.93       99.12     42.89 o 
   3   7  11       53.16       85.78     42.17 o 
   4   7  11      670.99      661.22     73.53 o 
   5   7  11     2072.22     2111.34    124.17 o 
   6   7  11       72.35       78.95     32.84 o 
   7   7  11      944.78      908.79     63.78 o 
   8   7  11      122.70       82.76     36.71 o 
   9   7  11       89.77      109.05     48.66 o 
  -5   8  11       14.01       37.33     42.91 o 
  -4   8  11       21.98       56.35     63.17 o 
  -3   8  11       11.58       21.79     23.68 o 
  -2   8  11        1.18       23.49     24.85 o 
  -1   8  11       33.87       82.00     50.46 o 
   0   8  11      139.92      190.85     56.41 o 
   1   8  11      189.41      200.94     55.69 o 
   2   8  11     1293.29     1177.01     93.17 o 
   3   8  11     1584.45     1716.77    113.54 o 
   4   8  11       44.31       22.17     35.32 o 
   5   8  11      893.89      886.32     84.52 o 
   6   8  11       10.61       61.53     29.75 o 
   7   8  11      236.93      298.79     46.60 o 
   8   8  11        9.86       18.40     29.10 o 
  -5   9  11      189.95      132.10     34.94 o 
  -4   9  11       21.73       20.70     30.52 o 
  -3   9  11       86.77      136.45     36.85 o 
  -2   9  11       11.53       40.84     29.18 o 
  -1   9  11      411.85      393.78     72.99 o 
   0   9  11       74.13       83.80     48.12 o 
   1   9  11       73.61       76.23     47.58 o 
   2   9  11        2.12       24.87     40.19 o 
   3   9  11        2.04       23.07     41.27 o 
   4   9  11      265.23      358.28     65.96 o 
   5   9  11      842.59      728.63     84.70 o 
   6   9  11      301.50      312.32     67.94 o 
   7   9  11       10.01       69.58     34.04 o 
   8   9  11      344.87      365.74     55.16 o 
  -4  10  11        1.66       57.53     35.31 o 
  -3  10  11        7.60       50.61     51.72 o 
  -2  10  11       77.71       37.13     49.56 o 
  -1  10  11      110.38      130.12     54.79 o 
   0  10  11        6.03      -24.33     30.10 o 
   1  10  11      228.32      237.17     63.98 o 
   2  10  11      166.73      109.57     51.18 o 
   3  10  11     1286.33     1235.04    104.71 o 
   4  10  11       61.88      109.21     53.71 o 
   5  10  11        7.25       34.42     48.30 o 
   6  10  11      174.82      203.29     59.83 o 
   7  10  11      141.14      125.25     62.72 o 
  -3  11  11      326.85      339.89     86.87 o 
  -2  11  11       22.22       52.08     47.76 o 
  -1  11  11        1.10       18.56     48.12 o 
   0  11  11       62.19        0.90     40.37 o 
   1  11  11      158.59      112.46     58.75 o 
   2  11  11      437.17      448.21     78.22 o 
   3  11  11        2.26       23.25     43.25 o 
   4  11  11       12.11      -30.10     30.10 o 
   5  11  11      571.50      526.60     84.34 o 
   6  11  11      326.20      336.11     76.77 o 
  -1  12  11       76.38       71.91     55.69 o 
   0  12  11      519.42      437.57     81.10 o 
   1  12  11       10.59       30.10     48.84 o 
   2  12  11        0.47       14.06     41.45 o 
   3  12  11       84.40      110.29     52.98 o 
   4  12  11      293.83      278.44     70.65 o 
   0  -8  12       12.92       36.40     33.88 o 
   1  -8  12        6.67        6.67     36.22 o 
   2  -8  12        5.58       34.78     41.09 o 
   3  -8  12       51.87       63.98     45.42 o 
  -2  -7  12        0.18       25.41     40.91 o 
  -1  -7  12       13.82       -0.72     35.68 o 
   0  -7  12      112.79       96.06     44.33 o 
   1  -7  12        0.16       11.17     33.34 o 
   2  -7  12       17.57       14.60     33.70 o 
   3  -7  12        0.45       -1.44     30.28 o 
   4  -7  12       31.91       52.80     43.43 o 
   5  -7  12        1.79      -13.52     34.42 o 
  -3  -6  12       16.96       55.15     41.27 o 
  -2  -6  12       97.94      135.52     51.00 o 
  -1  -6  12       35.81      -26.49     31.36 o 
   0  -6  12       15.44       69.74     40.19 o 
   1  -6  12        0.67       18.20     35.14 o 
   2  -6  12        5.68       -5.05     29.20 o 
   3  -6  12      311.49      244.92     54.61 o 
   4  -6  12        6.46       37.85     34.42 o 
   5  -6  12       24.96       24.33     39.83 o 
   6  -6  12        3.59      -18.27     37.91 o 
   7  -6  12       25.53       22.34     37.77 o 
  -4  -5  12       13.22       69.93     45.96 o 
  -3  -5  12      187.81      172.83     56.77 o 
  -2  -5  12        0.13       -0.72     31.00 o 
  -1  -5  12        0.20        6.13     31.54 o 
   0  -5  12       54.54       36.94     34.06 o 
   1  -5  12      136.61      120.93     39.65 o 
   2  -5  12       26.27       57.31     34.24 o 
   3  -5  12      120.71      145.44     45.60 o 
   4  -5  12      129.41       91.91     39.47 o 
   6  -5  12       51.51       66.38     38.85 o 
   7  -5  12       17.10       29.80     48.93 o 
  -3  -4  12        0.85        7.75     34.06 o 
  -2  -4  12      212.05      185.81     49.20 o 
  -1  -4  12       50.81       33.34     32.26 o 
   0  -4  12      445.23      348.18     57.49 o 
   1  -4  12        4.16       14.60     26.49 o 
   2  -4  12       63.05       54.07     34.06 o 
   3  -4  12      158.45      177.52     45.05 o 
   4  -4  12      676.82      739.08     73.35 o 
   5  -4  12       43.98       79.62     35.38 o 
   6  -4  12      428.06      446.13     55.68 o 
   7  -4  12       35.71       88.79     39.05 o 
   8  -4  12        6.51       14.03     42.42 o 
  -5  -3  12      107.03       76.59     42.17 o 
  -4  -3  12      204.85      200.04     49.02 o 
  -3  -3  12      128.88      124.89     47.58 o 
  -1  -3  12      108.48      129.76     41.45 o 
   0  -3  12        1.21      -20.91     20.91 o 
   1  -3  12     1444.46     1230.18     80.02 o 
   2  -3  12      954.36      904.34     71.01 o 
   3  -3  12       76.28       50.28     31.54 o 
   4  -3  12        3.20        4.69     27.57 o 
   5  -3  12       58.93       96.21     34.13 o 
   6  -3  12      118.04      129.43     41.44 o 
   7  -3  12      336.78      362.13     58.30 o 
   8  -3  12       35.39       41.77     36.11 o 
   9  -3  12      200.15      233.10     56.10 o 
  -5  -2  12       52.22       36.40     36.22 o 
  -4  -2  12        4.35       12.44     32.26 o 
  -3  -2  12       74.47      113.00     43.97 o 
  -2  -2  12      358.78      316.65     52.62 o 
   0  -2  12      249.93      227.80     45.60 o 
   1  -2  12      121.71      143.27     36.94 o 
   2  -2  12      110.71       80.92     31.90 o 
   3  -2  12        7.49       14.96     27.21 o 
   4  -2  12     2080.23     2100.30     88.50 o 
   5  -2  12      278.69      302.38     46.98 o 
   6  -2  12        0.89       18.68     28.07 o 
   7  -2  12      126.78      144.78     44.35 o 
   8  -2  12      150.12      231.10     49.35 o 
   9  -2  12      113.39       93.09     50.10 o 
  -6  -1  12        0.83       67.04     50.10 o 
  -5  -1  12       12.48       -5.59     36.76 o 
  -4  -1  12       92.93      100.92     44.69 o 
  -3  -1  12       10.20        3.96     30.28 o 
  -2  -1  12      343.47      253.39     48.84 o 
  -1  -1  12      144.62      123.50     26.94 o 
   0  -1  12      717.58      609.82     41.41 o 
   1  -1  12      993.97      814.05     64.88 o 
   2  -1  12     1318.09     1346.24     80.74 o 
   4  -1  12      193.54      170.11     36.63 o 
   5  -1  12       89.13      115.34     35.10 o 
   6  -1  12       59.21       33.47     31.46 o 
   7  -1  12     1440.94     1524.96     84.91 o 
   8  -1  12      190.24      148.62     42.77 o 
   9  -1  12        4.80       12.16     33.87 o 
  -6   0  12        5.49       45.60     48.30 o 
  -5   0  12        0.21       -5.05     35.32 o 
  -4   0  12       55.12       30.46     35.32 o 
  -3   0  12       43.97      105.25     41.45 o 
  -2   0  12      320.57      302.75     35.99 o 
  -1   0  12     1556.32     1359.39     82.54 o 
   0   0  12      419.14      395.61     35.99 o 
   1   0  12      650.07      716.55     70.83 o 
   2   0  12      800.77      836.21     54.88 o 
   3   0  12      325.40      329.95     40.26 o 
   4   0  12        8.35       -1.72     22.22 o 
   5   0  12     2003.65     2058.68     90.54 o 
   6   0  12        6.20       10.17     27.01 o 
   7   0  12      175.58      232.11     46.86 o 
   8   0  12      148.65      113.77     40.26 o 
   9   0  12      114.62      147.96     45.11 o 
  -6   1  12       18.29       41.99     41.45 o 
  -5   1  12       22.92       26.31     38.39 o 
  -4   1  12       12.31      -15.68     27.93 o 
  -3   1  12       31.59       63.59     24.50 o 
  -2   1  12       27.19       25.02     21.72 o 
  -1   1  12      116.24      124.18     27.38 o 
   0   1  12     1214.06     1409.13     94.07 o 
   1   1  12      270.12      346.38     53.34 o 
   2   1  12      343.07      358.51     31.51 o 
   3   1  12      400.61      428.43     33.44 o 
   4   1  12      255.87      227.04     38.16 o 
   5   1  12      185.01      191.23     38.09 o 
   6   1  12      236.47      232.66     43.14 o 
   7   1  12      122.31      137.56     38.73 o 
   8   1  12     1506.32     1237.32     78.90 o 
   9   1  12       65.82       75.85     42.11 o 
  -6   2  12       30.59       37.85     49.38 o 
  -5   2  12       41.96       57.13     43.97 o 
  -4   2  12        4.06       -2.90     21.31 o 
  -3   2  12       97.74      103.95     29.41 o 
  -2   2  12      285.05      342.84     41.00 o 
  -1   2  12      555.52      610.04     75.33 o 
   0   2  12      138.19      147.42     44.33 o 
   1   2  12        6.17       10.06     15.38 o 
   2   2  12      610.64      529.79     36.36 o 
   3   2  12     2416.04     2419.45     66.66 o 
   4   2  12      667.76      735.53     48.99 o 
   5   2  12      264.07      271.07     31.16 o 
   6   2  12      736.64      668.40     58.54 o 
   7   2  12        2.65        9.75     27.71 o 
   8   2  12      112.71       65.65     36.04 o 
   9   2  12      197.02      177.14     45.52 o 
  -6   3  12       20.98       17.66     46.86 o 
  -5   3  12       11.02      -10.81     35.32 o 
  -4   3  12      107.50      120.08     32.17 o 
  -3   3  12      421.44      396.49     44.66 o 
  -1   3  12        3.39       25.95     37.67 o 
   0   3  12      156.05      178.42     49.56 o 
   1   3  12       73.62       86.14     35.86 o 
   2   3  12        1.39       -5.57     15.80 o 
   3   3  12       37.23       47.40     19.51 o 
   4   3  12        2.90       18.63     17.26 o 
   5   3  12       94.93      117.14     26.17 o 
   6   3  12     2526.60     2276.87     70.66 o 
   7   3  12        3.42       10.40     28.90 o 
   8   3  12      391.12      316.99     51.17 o 
   9   3  12      197.35      237.98     48.68 o 
  -6   4  12       89.34      137.15     57.31 o 
  -5   4  12        9.12       34.33     28.16 o 
  -4   4  12       27.03       24.84     24.98 o 
  -3   4  12        2.90        1.26     20.94 o 
  -2   4  12       12.68       55.15     42.71 o 
  -1   4  12       20.76       66.14     44.51 o 
   0   4  12      164.87      152.47     49.56 o 
   1   4  12      857.04      925.79     79.84 o 
   2   4  12       36.32       69.56     36.22 o 
   3   4  12      180.89      212.01     26.92 o 
   4   4  12      541.61      561.15     38.84 o 
   5   4  12       30.25       60.80     22.49 o 
   6   4  12      609.87      687.85     44.77 o 
   7   4  12       15.00       18.15     27.64 o 
   8   4  12       41.45       29.84     45.24 o 
   9   4  12      889.44      832.83     74.62 o 
  -6   5  12       85.37      100.20     56.95 o 
  -5   5  12      167.30      129.45     53.80 o 
  -4   5  12       34.03       19.48     26.70 o 
  -2   5  12      501.77      559.22     79.84 o 
  -1   5  12      168.83      210.32     60.73 o 
   0   5  12      172.52      158.59     48.30 o 
   1   5  12      205.36      180.58     51.00 o 
   2   5  12       88.54      103.63     42.71 o 
   3   5  12       30.56       19.10     30.82 o 
   4   5  12      407.33      414.44     36.82 o 
   5   5  12      522.55      499.57     44.48 o 
   6   5  12       65.87       64.46     23.25 o 
   7   5  12     1071.89     1060.46     57.12 o 
   8   5  12       58.32       79.18     35.37 o 
   9   5  12      360.98      400.30     52.11 o 
  -5   6  12       61.57       69.64     38.04 o 
  -4   6  12       16.45       21.93     28.73 o 
  -3   6  12       63.92      161.30     56.59 o 
  -2   6  12        0.20      -31.90     31.90 o 
  -1   6  12      665.27      763.41     89.93 o 
   0   6  12      196.45      191.21     53.53 o 
   1   6  12      133.73       87.41     41.63 o 
   2   6  12      551.45      644.46     77.67 o 
   3   6  12      370.21      373.77     60.37 o 
   4   6  12      154.52      176.07     51.00 o 
   5   6  12       14.08       11.35     19.51 o 
   6   6  12      238.34      201.49     32.84 o 
   7   6  12       27.79        2.08     27.45 o 
   8   6  12       49.29       46.84     32.83 o 
   9   6  12      156.64      179.81     47.20 o 
  -5   7  12       73.57      100.05     41.36 o 
  -4   7  12        2.63       44.66     31.57 o 
  -3   7  12      331.39      318.81     74.61 o 
  -2   7  12        0.02       -1.08     38.57 o 
  -1   7  12       18.13       -4.33     37.49 o 
   0   7  12      103.79      125.43     47.40 o 
   1   7  12      602.95      576.34     74.25 o 
   2   7  12      114.39      129.58     46.14 o 
   3   7  12      360.91      275.56     58.93 o 
   4   7  12       59.75       76.05     43.97 o 
   5   7  12      138.89      276.82     60.55 o 
   6   7  12      673.12      682.27     58.71 o 
   7   7  12      199.85      195.53     40.65 o 
   8   7  12        7.71      100.97     36.11 o 
  -4   8  12        0.21        2.16     54.43 o 
  -3   8  12       18.34       20.36     48.48 o 
  -2   8  12      113.10      139.13     58.75 o 
  -1   8  12      198.91      146.70     58.57 o 
   0   8  12     1371.52     1278.12    111.20 o 
   1   8  12      139.27      184.72     55.33 o 
   2   8  12       43.95       29.56     42.53 o 
   3   8  12        2.84      -19.64     33.34 o 
   4   8  12      726.92      770.44     86.14 o 
   5   8  12        0.10       25.23     41.27 o 
   6   8  12      102.00       92.27     51.36 o 
   7   8  12      116.00      113.68     37.78 o 
   8   8  12       62.08      105.36     38.99 o 
  -4   9  12        3.97       48.12     57.67 o 
  -3   9  12       56.78       86.20     34.63 o 
  -2   9  12      641.28      676.54     97.86 o 
  -1   9  12       12.67       26.31     43.61 o 
   0   9  12       33.94       28.65     44.51 o 
   1   9  12        1.87       -6.13     44.15 o 
   2   9  12       57.12       66.14     47.40 o 
   3   9  12      665.72      741.60     86.69 o 
   4   9  12      471.04      445.68     73.53 o 
   5   9  12       85.53      126.33     56.23 o 
   6   9  12        4.47       24.69     43.61 o 
   7   9  12      294.79      324.94     76.05 o 
  -3  10  12       11.25      -22.35     47.40 o 
  -2  10  12      517.69      594.90     94.43 o 
  -1  10  12        5.64      -40.73     40.73 o 
   0  10  12      183.87      123.09     57.49 o 
   1  10  12      315.24      282.58     68.48 o 
   2  10  12      549.18      502.81     81.64 o 
   3  10  12        1.02       32.08     43.43 o 
   4  10  12      195.87      285.83     66.50 o 
   5  10  12      328.05      385.49     74.61 o 
   6  10  12       36.00       31.90     53.89 o 
  -1  11  12       22.06       30.10     54.79 o 
   0  11  12       36.28        2.52     47.94 o 
   1  11  12      324.08      368.19     80.56 o 
   2  11  12        0.97      -18.02     44.87 o 
   3  11  12      231.17      231.94     67.94 o 
   4  11  12      102.31      142.55     58.75 o 
   5  11  12      187.17      151.56     59.47 o 
   1  -7  13       19.85       10.27     35.50 o 
   2  -7  13      144.13      113.72     49.38 o 
   3  -7  13       87.25       79.48     43.07 o 
  -1  -6  13       56.26      103.81     46.68 o 
   0  -6  13       33.92       57.85     41.99 o 
   1  -6  13        2.07        0.54     30.82 o 
   2  -6  13      152.43      140.39     48.66 o 
   3  -6  13       24.62      -16.94     33.16 o 
   4  -6  13       17.77       50.64     34.96 o 
  -2  -5  13       21.06       34.96     38.21 o 
  -1  -5  13        6.00      -18.74     30.28 o 
   0  -5  13        1.80       -1.62     27.21 o 
   1  -5  13       29.70       40.01     36.40 o 
   2  -5  13       46.26       -0.54     32.62 o 
   3  -5  13      396.54      393.60     63.26 o 
   4  -5  13       49.33       63.44     39.83 o 
   5  -5  13       92.13      187.25     78.22 o 
   6  -5  13      131.87      192.83     50.77 o 
  -3  -4  13        0.36       12.98     42.89 o 
  -2  -4  13       11.45        3.96     36.40 o 
  -1  -4  13        7.21       13.88     32.62 o 
   0  -4  13       77.03      104.53     37.85 o 
   1  -4  13       18.65       42.35     30.82 o 
   2  -4  13      106.42       96.42     36.76 o 
   3  -4  13       13.44       31.36     34.24 o 
   5  -4  13       52.07       56.69     36.00 o 
   6  -4  13      768.91      923.50     81.41 o 
   7  -4  13       20.44       24.77     38.90 o 
  -2  -3  13       11.89       31.54     37.13 o 
  -1  -3  13       42.79      -14.78     27.21 o 
   0  -3  13       21.39       15.32     28.84 o 
   1  -3  13       61.93       78.03     35.50 o 
   2  -3  13        8.81       21.09     27.75 o 
   3  -3  13      223.00      201.12     45.96 o 
   5  -3  13      272.25      255.51     48.67 o 
   6  -3  13       83.34       56.06     39.80 o 
   7  -3  13      215.50      272.29     57.69 o 
   8  -3  13        2.23       -3.25     35.66 o 
  -4  -2  13       27.54       55.51     36.22 o 
  -3  -2  13        0.23       -1.08     29.92 o 
   0  -2  13      128.00      124.89     41.27 o 
   1  -2  13       90.35       81.28     35.86 o 
   2  -2  13       58.28       64.88     31.00 o 
   4  -2  13      836.87     1032.81     73.52 o 
   5  -2  13      275.56      240.56     46.18 o 
   6  -2  13      292.34      293.99     51.28 o 
   7  -2  13      107.37      111.62     40.79 o 
   8  -2  13       38.88       -8.91     36.31 o 
  -5  -1  13       14.94       86.33     45.78 o 
  -4  -1  13        4.73       -7.03     31.72 o 
  -3  -1  13      347.26      372.51     63.26 o 
  -2  -1  13       30.93       46.14     31.72 o 
  -1  -1  13       35.73       63.62     36.22 o 
   1  -1  13        3.90       -8.65     26.67 o 
   2  -1  13       36.92       21.45     27.75 o 
   3  -1  13       35.93       75.87     51.00 o 
   4  -1  13      166.37      177.04     38.77 o 
   5  -1  13      177.88      121.51     39.57 o 
   6  -1  13       59.35       25.48     32.08 o 
   7  -1  13      418.82      461.87     59.18 o 
   8  -1  13        3.68      -11.49     30.03 o 
  -5   0  13      142.93      133.00     54.43 o 
  -4   0  13      162.32      165.08     47.58 o 
  -3   0  13      104.95      116.60     46.50 o 
  -2   0  13        0.78       18.50     22.15 o 
  -1   0  13        0.63       23.58     20.42 o 
   0   0  13      255.79      248.79     33.17 o 
   1   0  13       73.57       53.16     31.54 o 
   3   0  13       76.79       78.97     32.00 o 
   4   0  13       40.26       99.31     33.17 o 
   5   0  13      397.08      454.73     52.47 o 
   6   0  13       39.38       13.07     27.77 o 
   7   0  13       12.75       38.35     30.38 o 
   8   0  13        8.75       13.52     34.93 o 
   9   0  13       36.66       26.83     34.53 o 
  -5   1  13        0.49      -29.02     35.68 o 
  -4   1  13       27.82       22.89     38.03 o 
  -3   1  13       61.27      101.43     29.66 o 
  -2   1  13      182.32      200.32     34.20 o 
  -1   1  13       41.88       70.37     26.12 o 
   1   1  13        0.85       53.53     35.68 o 
   2   1  13       59.28      107.16     26.41 o 
   3   1  13       95.29       94.31     43.52 o 
   4   1  13      188.35      167.77     37.57 o 
   5   1  13      567.21      668.50     64.43 o 
   6   1  13        2.66       23.97     29.77 o 
   7   1  13       84.75       98.13     38.99 o 
   8   1  13      191.29      208.83     48.10 o 
   9   1  13      130.86      162.34     50.39 o 
  -5   2  13      205.56      250.87     65.42 o 
  -4   2  13      258.90      174.63     53.89 o 
  -3   2  13      190.69      205.08     37.04 o 
  -2   2  13        1.26        7.43     22.41 o 
   0   2  13      696.26      757.28     79.84 o 
   1   2  13     1139.11     1350.02     99.84 o 
   2   2  13        1.73       -8.23     17.68 o 
   3   2  13      208.23      236.73     29.79 o 
   4   2  13        7.62       32.09     20.39 o 
   5   2  13        3.71        8.69     23.84 o 
   6   2  13      156.98      110.94     37.19 o 
   7   2  13      102.89      120.03     38.29 o 
   8   2  13      322.02      338.30     54.91 o 
   9   2  13       17.65       21.94     35.79 o 
  -5   3  13        8.99       -0.36     43.25 o 
  -4   3  13       32.84       60.80     28.11 o 
  -3   3  13       24.15       24.47     26.96 o 
  -2   3  13      912.36      907.63     59.34 o 
  -1   3  13      292.64      357.74     62.90 o 
   0   3  13      219.04      300.07     56.59 o 
   1   3  13       14.27       32.26     38.03 o 
   2   3  13        3.43       70.47     41.45 o 
   3   3  13      112.85      119.94     24.32 o 
   4   3  13      155.34      139.67     27.88 o 
   5   3  13        0.13       -9.83     18.57 o 
   6   3  13      671.86      696.97     62.81 o 
   7   3  13      512.44      549.95    100.74 o 
   8   3  13        0.90       -7.16     26.93 o 
   9   3  13       20.17       31.52     34.87 o 
  -5   4  13      300.07      231.74     47.91 o 
  -4   4  13      110.41      130.18     38.21 o 
  -3   4  13       65.66       51.71     30.83 o 
  -2   4  13       25.76       34.60     41.09 o 
  -1   4  13      349.08      410.36     71.91 o 
   0   4  13       14.22       56.59     41.45 o 
   1   4  13     1866.82     1973.58    115.16 o 
   2   4  13      214.73      223.47     53.16 o 
   3   4  13      261.45      266.36     55.51 o 
   4   4  13      316.07      303.86     33.75 o 
   5   4  13      535.92      558.51     42.48 o 
   6   4  13      339.73      403.20     68.44 o 
   7   4  13      164.36      135.62     38.58 o 
   8   4  13        1.42       -0.51     29.68 o 
   9   4  13      119.22      150.90     44.44 o 
  -5   5  13        6.70       -3.21     34.87 o 
  -4   5  13      187.02      208.06     43.26 o 
  -3   5  13      240.77      242.24     44.34 o 
  -2   5  13      485.65      463.70     76.41 o 
  -1   5  13      830.93      974.63    101.10 o 
   0   5  13       45.64       27.03     39.11 o 
   1   5  13       32.27       87.95     46.32 o 
   2   5  13       40.76       27.57     37.85 o 
   3   5  13        7.75       17.66     34.24 o 
   4   5  13     2500.52     2311.85    116.42 o 
   5   5  13       86.25      104.00     24.46 o 
   6   5  13       71.22       66.55     25.68 o 
   7   5  13       32.98       25.42     29.27 o 
   8   5  13      610.56      590.86     50.42 o 
  -4   6  13      295.28      313.84     52.57 o 
  -3   6  13       15.51       63.62     53.34 o 
  -2   6  13        2.29       -2.88     45.24 o 
  -1   6  13      434.96      456.14     81.28 o 
   0   6  13      396.82      339.53     69.20 o 
   1   6  13      437.33      426.76     74.43 o 
   2   6  13      957.57      983.10     86.87 o 
   3   6  13       61.24       54.79     40.19 o 
   4   6  13       62.17      105.43     47.22 o 
   5   6  13       84.58       68.12     46.86 o 
   6   6  13      426.01      463.33     42.82 o 
   7   6  13      511.88      543.09     47.83 o 
   8   6  13      128.08      183.63     53.34 o 
  -4   7  13       48.96       63.05     38.73 o 
  -3   7  13      241.57      289.07     75.87 o 
  -2   7  13      127.44      106.15     54.25 o 
  -1   7  13      143.63      166.16     63.08 o 
   0   7  13      146.47      172.47     57.67 o 
   1   7  13       24.40       40.55     43.97 o 
   2   7  13      919.56      990.12     98.76 o 
   3   7  13       59.91       40.19     45.96 o 
   4   7  13      530.16      462.62     72.81 o 
   5   7  13     1441.82     1359.75    100.92 o 
   6   7  13      202.84      166.16     53.34 o 
   7   7  13       11.90       49.61     31.81 o 
   8   7  13       93.09       87.11     38.57 o 
  -3   8  13       30.95      130.66     67.40 o 
  -2   8  13       76.87       65.96     54.61 o 
  -1   8  13       43.49       93.89     54.79 o 
   0   8  13      545.96      682.85     92.99 o 
   1   8  13        7.63      -12.07     36.94 o 
   2   8  13      391.34      479.92     76.59 o 
   3   8  13      297.22      237.71     60.19 o 
   4   8  13      170.56      137.69     56.41 o 
   5   8  13      497.46      497.77     78.58 o 
   6   8  13        8.91      -16.40     41.81 o 
   7   8  13      166.96      222.93     69.74 o 
  -2   9  13        2.87       58.57     56.23 o 
  -1   9  13       16.23       59.29     51.72 o 
   0   9  13        8.63       44.87     43.43 o 
   1   9  13      118.84      138.05     53.16 o 
   2   9  13       14.81      -20.73     37.13 o 
   3   9  13      910.80      851.72     94.07 o 
   4   9  13       12.38       43.25     49.20 o 
   5   9  13      381.71      358.28     78.03 o 
   6   9  13       80.46      147.78     61.27 o 
  -1  10  13      297.11      255.01     76.77 o 
   0  10  13       16.20      -38.57     38.57 o 
   1  10  13      317.63      334.31     71.73 o 
   2  10  13        3.09      -42.17     42.17 o 
   3  10  13      107.61       64.70     51.72 o 
   4  10  13      156.72      162.92     65.42 o 
   5  10  13       52.18       98.76     59.47 o 
   1  11  13       16.67       61.45     53.71 o 
   2  11  13      246.66      229.96     72.27 o 
   0  -5  14       64.39       93.71     45.05 o 
   1  -5  14       21.33       30.64     31.72 o 
   2  -5  14        0.68      -27.75     27.75 o 
   3  -5  14        6.49       41.99     39.11 o 
   5  -5  14        5.48       37.62     45.87 o 
  -1  -4  14       10.83      -30.46     31.72 o 
   0  -4  14       27.23       27.75     34.42 o 
   1  -4  14      153.05      109.39     41.99 o 
   2  -4  14       26.29       67.04     36.94 o 
   3  -4  14      174.17      189.41     47.40 o 
   5  -4  14       23.22       36.80     37.81 o 
   6  -4  14        1.78       31.99     34.88 o 
  -2  -3  14       24.16       80.20     39.47 o 
  -1  -3  14      102.51      116.24     45.42 o 
   0  -3  14       46.78       58.75     37.13 o 
   1  -3  14      211.19      208.33     47.22 o 
   2  -3  14       41.28       30.46     32.44 o 
   4  -3  14      322.75      464.43     93.89 o 
   5  -3  14       15.56      -28.48     28.48 o 
   6  -3  14       35.06       49.03     37.92 o 
   7  -3  14       12.95       66.96     41.58 o 
  -1  -2  14        7.39       38.21     35.86 o 
   0  -2  14        0.06       21.99     33.88 o 
   1  -2  14      178.47      107.05     42.89 o 
   2  -2  14      666.11      729.89     71.01 o 
   4  -2  14      162.80      262.53     47.57 o 
   5  -2  14       35.04       39.85     51.18 o 
   6  -2  14        0.02       -9.60     28.96 o 
   7  -2  14      209.86      265.45     55.81 o 
  -3  -1  14       35.71       37.85     33.70 o 
   0  -1  14      219.43      261.14     52.98 o 
   1  -1  14      160.69      190.85     47.22 o 
   3  -1  14        1.18        6.22     25.53 o 
   4  -1  14      213.72      216.50     42.79 o 
   5  -1  14      457.09      522.09     59.83 o 
   6  -1  14       10.32       20.10     35.05 o 
   7  -1  14      303.58      313.02     53.50 o 
   8  -1  14       34.50      100.67     42.62 o 
  -4   0  14       84.27       61.82     44.15 o 
  -3   0  14      118.53      169.95     49.38 o 
  -2   0  14      112.89       81.82     43.43 o 
  -1   0  14       18.00       45.72     21.22 o 
   1   0  14       17.92       20.36     29.38 o 
   2   0  14     1394.58     1893.56    124.71 o 
   3   0  14      804.23      825.23     63.17 o 
   4   0  14       65.35       74.38     33.76 o 
   5   0  14        8.83        4.53     27.84 o 
   6   0  14       90.30       90.40     36.00 o 
   7   0  14      291.31      300.81     53.61 o 
   8   0  14      379.85      376.34     61.58 o 
  -4   1  14       36.90       38.75     38.39 o 
  -3   1  14        6.39        9.19     38.75 o 
  -2   1  14       61.94       68.30     32.98 o 
  -1   1  14      393.45      352.72     43.88 o 
   0   1  14      452.02      464.35     42.86 o 
   1   1  14      473.99      442.26     67.22 o 
   2   1  14       60.45       69.28     29.22 o 
   3   1  14     1441.46     1540.23     81.05 o 
   4   1  14      241.27      311.27     47.57 o 
   5   1  14     1373.27     1541.77     84.21 o 
   6   1  14      264.23      272.59     46.16 o 
   7   1  14       67.38       62.93     44.15 o 
   8   1  14       91.02       98.22     42.39 o 
  -4   2  14        3.76      -30.28     30.28 o 
  -3   2  14      101.97      117.16     30.97 o 
  -2   2  14        0.64       -0.08     21.39 o 
  -1   2  14      133.29      147.42     32.51 o 
   0   2  14      118.79      215.72     49.92 o 
   1   2  14      656.16      719.98     75.87 o 
   2   2  14      808.34      978.41     88.85 o 
   3   2  14     1169.62     1209.33     71.94 o 
   4   2  14       15.17        8.08     27.75 o 
   5   2  14        6.25       -4.23     28.28 o 
   6   2  14      298.82      313.63     48.48 o 
   7   2  14       40.89       74.26     35.68 o 
   8   2  14      942.17     1008.21     82.82 o 
  -4   3  14        9.41       32.46     29.85 o 
  -3   3  14       15.59       44.20     30.23 o 
  -2   3  14      141.66      177.79     36.88 o 
  -1   3  14       11.22       34.60     47.76 o 
   0   3  14      150.69      151.02     50.28 o 
   1   3  14      170.07      234.83     56.05 o 
   2   3  14       55.37       83.98     41.63 o 
   3   3  14      706.00      850.82     77.49 o 
   4   3  14      367.28      397.21     37.69 o 
   5   3  14      157.73      155.03     39.36 o 
   6   3  14     1619.89     1456.05     83.20 o 
   7   3  14       13.31        3.15     30.40 o 
   8   3  14        0.43      -17.46     30.13 o 
  -4   4  14        1.22       22.26     30.39 o 
  -3   4  14       52.94       14.82     24.96 o 
  -2   4  14       33.94       34.00     26.86 o 
  -1   4  14       68.96       87.23     48.84 o 
   0   4  14        1.86      -10.81     36.04 o 
   1   4  14      710.49      861.09     89.75 o 
   2   4  14      165.00      209.41     56.05 o 
   3   4  14       45.89       99.48     38.75 o 
   4   4  14       96.68      147.06     48.48 o 
   5   4  14       13.42       18.93     29.06 o 
   6   4  14      223.76      247.76     46.88 o 
   7   4  14      125.20      104.82     38.62 o 
   8   4  14       91.85      118.79     41.77 o 
  -4   5  14       10.40       31.45     28.30 o 
  -3   5  14       24.70      -10.12     25.59 o 
  -2   5  14        7.95       51.36     45.78 o 
  -1   5  14        0.52      -14.96     33.70 o 
   0   5  14      152.22      148.32     57.85 o 
   1   5  14       24.02       35.68     38.03 o 
   2   5  14        2.65       -1.44     39.83 o 
   3   5  14       28.06       38.21     37.31 o 
   4   5  14      906.60     1012.65     93.35 o 
   5   5  14       49.54       51.90     40.55 o 
   6   5  14       50.58       83.62     26.32 o 
   7   5  14      171.97      205.86     35.27 o 
   8   5  14      124.07      172.37     47.17 o 
  -3   6  14       16.42       18.44     29.72 o 
  -2   6  14       15.07      -43.79     43.79 o 
  -1   6  14       48.48       24.69     47.04 o 
   0   6  14       19.07       16.94     45.96 o 
   1   6  14      139.20      160.03     59.11 o 
   2   6  14      508.83      615.63     82.18 o 
   3   6  14        0.11       48.12     44.15 o 
   4   6  14        5.42        5.77     38.39 o 
   5   6  14       55.39       -0.36     38.57 o 
   6   6  14       12.15       50.28     47.22 o 
   7   6  14      746.33      807.35     65.37 o 
  -3   7  14        3.43      -12.44     52.08 o 
  -2   7  14        0.42       26.49     56.05 o 
  -1   7  14        3.82       18.02     49.38 o 
   0   7  14       18.31        7.93     47.22 o 
   1   7  14      246.93      142.55     54.79 o 
   2   7  14      347.42      268.35     64.16 o 
   3   7  14       31.88       44.51     49.92 o 
   4   7  14        3.73       59.29     45.78 o 
   5   7  14      407.15      460.28     77.67 o 
   7   7  14        0.71        1.62     43.97 o 
  -2   8  14       39.98       61.45     51.54 o 
  -1   8  14       36.94       63.26     54.25 o 
   0   8  14      146.00       67.04     54.25 o 
   1   8  14       57.99      100.38     55.87 o 
   2   8  14       26.95       59.29     45.96 o 
   3   8  14        7.07      -11.71     43.79 o 
   4   8  14        0.17      -24.15     35.50 o 
   5   8  14      131.82      160.94     62.54 o 
   6   8  14      117.79      111.56     58.21 o 
  -1   9  14        6.92       76.95     58.03 o 
   0   9  14      140.78      209.23     68.48 o 
   1   9  14        2.84       90.65     62.18 o 
   2   9  14       19.98      -19.28     44.51 o 
   3   9  14       69.82       71.55     55.87 o 
   4   9  14      323.25      325.30     77.85 o 
   5   9  14        1.40       37.85     46.14 o 
   1  10  14        0.13        3.06     50.64 o 
   2  10  14      272.20      292.86     76.41 o 
   2  -4  15        0.06        2.52     26.85 o 
   0  -3  15       61.72       50.64     42.53 o 
   1  -3  15       73.57      130.12     45.24 o 
   4  -3  15      194.95      226.22     49.04 o 
   5  -3  15        1.59       31.87     34.08 o 
  -1  -2  15        2.13       21.45     32.62 o 
   0  -2  15        9.02       -1.44     25.23 o 
   1  -2  15       49.39       36.76     34.60 o 
   4  -2  15      279.49      357.58     54.28 o 
   5  -2  15        6.45       20.62     33.37 o 
   6  -2  15       19.35       14.17     34.42 o 
   0  -1  15       31.42       52.08     32.26 o 
   3  -1  15       18.09       12.18     29.48 o 
   4  -1  15       39.59      107.33     47.22 o 
   5  -1  15      235.70      254.78     49.52 o 
   6  -1  15       28.51       31.28     45.51 o 
   2   0  15       83.42      105.66     33.62 o 
   3   0  15      158.21      167.07     39.26 o 
   4   0  15       90.75       71.26     35.50 o 
   5   0  15        2.71       19.97     31.27 o 
   6   0  15        8.45       31.47     33.90 o 
   7   0  15       93.38      124.76     43.33 o 
  -2   1  15       12.98       21.84     23.23 o 
  -1   1  15       42.11       23.27     29.92 o 
   3   1  15        5.43       39.83     29.60 o 
   4   1  15       32.26       17.55     29.91 o 
   5   1  15      447.06      410.52     52.94 o 
   6   1  15       50.97        9.69     30.56 o 
   7   1  15       20.15       28.31     36.00 o 
  -3   2  15        2.23       12.84     27.12 o 
  -2   2  15      132.94      131.34     33.51 o 
  -1   2  15       64.94       55.21     28.66 o 
   1   2  15       21.74       91.19     48.12 o 
   4   2  15       34.45       35.34     27.80 o 
   5   2  15        3.28      -24.34     24.34 o 
   6   2  15       35.47       51.92     35.91 o 
   7   2  15      206.00      256.30     52.04 o 
  -3   3  15       39.63       40.07     27.74 o 
  -2   3  15       51.53       41.12     29.17 o 
  -1   3  15       40.04       41.17     23.69 o 
   0   3  15        3.30       -6.49     43.43 o 
   1   3  15      241.39      294.66     63.08 o 
   2   3  15        0.07       18.74     40.73 o 
   3   3  15      425.32      439.37     64.70 o 
   5   3  15       37.94       50.65     29.43 o 
   6   3  15       93.21      118.39     38.79 o 
   7   3  15       65.53       85.08     39.46 o 
  -2   4  15      260.16      243.47     43.81 o 
  -1   4  15      618.89      775.84     91.91 o 
   0   4  15      186.01      170.13     61.82 o 
   1   4  15       85.22      138.77     57.31 o 
   2   4  15       42.56       77.31     46.86 o 
   3   4  15       69.22       48.66     40.19 o 
   4   4  15      204.99      250.69     56.59 o 
   6   4  15      200.40      160.32     43.51 o 
   7   4  15       81.31       78.92     38.54 o 
  -1   5  15       10.90       11.53     47.76 o 
   0   5  15       37.22      135.52     51.54 o 
   1   5  15      496.03      510.38     80.02 o 
   2   5  15      356.48      419.73     72.81 o 
   3   5  15        0.07        6.85     42.17 o 
   4   5  15      509.02      574.72     73.35 o 
   5   5  15      100.21      238.61     56.05 o 
  -2   6  15       24.76      114.62     61.64 o 
  -1   6  15      617.44      821.98    106.33 o 
   0   6  15       75.50      171.21     67.58 o 
   1   6  15       18.43       31.54     49.92 o 
   2   6  15       34.47       92.63     49.02 o 
   3   6  15      138.59      198.42     58.93 o 
   4   6  15      634.31      710.06     91.19 o 
   5   6  15      172.45      218.97     61.45 o 
   6   6  15       12.99       92.45     49.56 o 
  -1   7  15       24.42      106.87     60.73 o 
   0   7  15      307.15      311.42     79.12 o 
   1   7  15       28.85      101.64     52.98 o 
   2   7  15      588.42      714.39     95.88 o 
   3   7  15       13.02      -23.43     42.53 o 
   4   7  15        8.54       22.35     51.72 o 
   5   7  15        7.97       43.79     49.20 o 
   0   8  15      215.23      288.53     79.12 o 
   1   8  15        3.20       61.64     56.77 o 
   2   8  15      185.68      148.68     61.27 o 
   3   8  15      132.97      119.12     56.23 o 
   4   8  15       19.91        6.85     47.22 o 
   2  -1  16      349.65      589.68     93.35 o 
   3  -1  16      105.57      145.96     41.96 o 
   4  -1  16      164.20      153.78     46.05 o 
   3   0  16       12.33       71.40     31.81 o 
   4   0  16       12.25       82.56     47.31 o 
   5   0  16      294.66      325.57     54.91 o 
   4   1  16       33.46       72.16     32.68 o 
   5   1  16      299.97      301.05     52.25 o 
  -1   2  16       27.68       16.05     23.12 o 
   5   2  16      246.94      236.05     48.21 o 
  -1   3  16       65.90       92.34     31.54 o 
   0   3  16        7.88       47.58     47.22 o 
   0   4  16       81.58       83.80     57.31 o 
   1   4  16      229.61      362.24     70.83 o 
   2   4  16       88.39       73.53     53.34 o 
   3   4  16        5.59       81.10     42.71 o 
   0   5  16       39.84        8.83     54.61 o 
   1   5  16      218.59      363.50     80.20 o 
   2   5  16      284.07      283.48     64.70 o 
   3   5  16       69.40      144.54     54.61 o 
   4   5  16      425.13      584.99     82.00 o 
   1   6  16       40.92       -3.96     53.71 o 
   2   6  16        2.01        9.55     45.96 o 
   3   6  16       40.17       53.53     51.36 o 
   4   6  16      280.30      348.18     72.45 o 
                                                 
